# Supplementary material for: Comparative analysis of primary metabolites and transcriptome changes between ungrafted and pumpkin-grafted watermelon during fruit development
Source: PeerJ. 2020 Jan 6;8:e8259. doi: 10.7717/peerj.8259 (PMC6951286; doi:10.7717/peerj.8259)
Supplement: Supplemental Information 3 [file peerj-08-8259-s003.xlsx]

## Sheet: TableS1
Table S1: Description of primers used for real-time fluorescence quantitative RT-PCR
Gene name	Gene ID	Forward primer (5’-3’)	Reverse primer (5’-3’)	Product length
Clathrin Adaptor Complex Subunit (Internal Control)	Cla016178	GAACTTGGCACCTGTCCTGT	GAACAGTGCAACAGCCTCAA	116
Sugar transport protein 10	Cla004162	GCATCAGGAGGGAACCAGTA	AACACTGAACCCCCAGTGAG	158
Transcription factor MYB	Cla004910	AGCAGCACTAGGTGGCAGTT	TCCAAACCCTTCAAGGTGAG	171
Transcription factor bHLH94	Cla005253	TTTGCCTTCCCATCTTCATC	AGGTTTGCATGGGAGTCAAC	191
Aspartate aminotransferase	Cla012019	AGCGATCCACTTCTGAAAGC	GCAAAACATTCCAACCTGCT	153
Alcohol dehydrogenase	Cla015028	GACAGCCAATCCACCACTTT	CCAGCAATTCTTGCTCCTTC	244
Glutamine synthetase	Cla018338	CAACCAAACGGACAGTTCCT	TGGCACCCAATCTTCTTTTC	221
Sugar carrier protein C	Cla019454	TTTTTCCCGTCGGTGTTTAG	CACGCCACCAAACAACATAG	186
2-oxoglutarate dehydrogenase E1	Cla004691	ACATCTCCTGGCATTTCTGG	CCAAGAAGAATTCCCGATCA	196
