# Supplementary material for: Comparative analysis of primary metabolites and transcriptome changes between ungrafted and pumpkin-grafted watermelon during fruit development
Source: PeerJ. 2020 Jan 6;8:e8259. doi: 10.7717/peerj.8259 (PMC6951286; doi:10.7717/peerj.8259)
Supplement: Supplemental Information 4 [file peerj-08-8259-s004.xlsx]

## Sheet: TableS2
Table S2: Comparison of pH between ungrafted and pumpkin grafted watermelon during the course of fruit development.
Replications	Treatments	DAP	pH	Standard error	Average
1	Ungrafted	10	4	0	4
2	Ungrafted	10	4
3	Ungrafted	10	4
1	Grafted	10	4	0	4
2	Grafted	10	4
3	Grafted	10	4
1	Ungrafted	18	4	0	4
2	Ungrafted	18	4
3	Ungrafted	18	4
1	Grafted	18	4	0	4
2	Grafted	18	4
3	Grafted	18	4
1	Ungrafted	26	5.3	0.0333333	5.26667
2	Ungrafted	26	5.3
3	Ungrafted	26	5.2
1	Grafted	26	4.7	0.0321455	4.76
2	Grafted	26	4.77
3	Grafted	26	4.81
1	Ungrafted	34	5.6	0.0333333	5.66667
2	Ungrafted	34	5.7
3	Ungrafted	34	5.7
1	Grafted	34	6	0.0333333	6.06667
2	Grafted	34	6.1
3	Grafted	34	6.1
