# Supplementary material for: Comparative analysis of primary metabolites and transcriptome changes between ungrafted and pumpkin-grafted watermelon during fruit development
Source: PeerJ. 2020 Jan 6;8:e8259. doi: 10.7717/peerj.8259 (PMC6951286; doi:10.7717/peerj.8259)
Supplement: Supplemental Information 6 — Green color represents abundant amino acids. Red represents total amino acid contents. DAP (Days after pollination). [file peerj-08-8259-s006.xlsx]

## Sheet: TableS5
Table S4: Comparison of sugars contents between ungrafted and pumpkin grafted watermelon during the course of fruit development.
							Pumpkin grafted							Ungrafted
Index	Compounds	Class	Q1 (Da)	Q3 (Da)	Rt (min)	DAP	Replicate 1	Replicate 2	Replicate 3	Average	Standard error	Total Sugars	Share of sugar (%)	Replicate 1	Replicate 2	Replicate 3	Average	Standard error	Total Sugars	Share of sugar (%)
mab0432	D-Galacturonic acid（GalA）	Carbohydrates	193.1	72.795	0.76	10	132000	208000	126000	155333	26390.2	64568800	0.24057	98400	109000	107000	104800	3251.67	52105000	0.201132
mab0432	D-Galacturonic acid（GalA）	Carbohydrates				18	60900	86800	72200	73300	7496.89	6.66293e+07	0.110012	125000	139000	220000	161333	29610.4	64773100	0.249075
mab0432	D-Galacturonic acid（GalA）	Carbohydrates				26	65500	57700	41700	54966.7	7005.08	7.5645e+07	0.072664	71000	67900	111000	83300	13878.9	7.1447e+07	0.11659
mab0432	D-Galacturonic acid（GalA）	Carbohydrates				34	76700	124000	46000	82233.3	22686	8.67434e+07	0.0948007	411000	706000	365000	494000	106829	7.77679e+07	0.635224
mab0433	D-Galacturonic acid	Carbohydrates	193.1	72.995	0.76	10	226000	195000	196000	205667	10170.8	64568800	0.318523	112000	122000	103000	112333	5487.36	52105000	0.21559
mab0433	D-Galacturonic acid	Carbohydrates				18	98500	90500	101000	96666.7	3166.67	6.66293e+07	0.145081	160000	189000	206000	185000	13428.8	64773100	0.285612
mab0433	D-Galacturonic acid	Carbohydrates				26	83200	61200	47400	63933.3	10424.5	7.5645e+07	0.0845176	117000	109000	96100	107367	6088.33	7.1447e+07	0.150274
mab0433	D-Galacturonic acid	Carbohydrates				34	77300	128000	60100	88466.7	20380.7	8.67434e+07	0.101987	484000	834000	447000	588333	123297	7.77679e+07	0.756525
mab0435	D-glucopyranuronate	Carbohydrates	193.1	73.095	0.76	10	221000	223000	196000	213333	8685.88	64568800	0.330397	145000	126000	97400	122800	13833.8	52105000	0.235678
mab0435	D-glucopyranuronate	Carbohydrates				18	101000	96300	83400	93566.7	5261.28	6.66293e+07	0.140429	152000	138000	158000	149333	5925.46	64773100	0.230548
mab0435	D-glucopyranuronate	Carbohydrates				26	73400	48500	50500	57466.7	7987.56	7.5645e+07	0.0759689	66900	79600	87800	78100	6079.75	7.1447e+07	0.109312
mab0435	D-glucopyranuronate	Carbohydrates				34	89200	156000	52200	99133.3	30373.3	8.67434e+07	0.114283	501000	886000	528000	638333	124078	7.77679e+07	0.820819
mab0439	Sucrose	Carbohydrates	341	119	0.76	10	2010000	1630000	1820000	1820000	109697	64568800	2.8187	3040000	3570000	3040000	3.21667e+06	176667	52105000	6.17343
mab0439	Sucrose	Carbohydrates				18	8370000	6310000	6960000	7.21333e+06	608011	6.66293e+07	10.8261	6520000	6660000	8710000	7.29667e+06	707821	64773100	11.265
mab0439	Sucrose	Carbohydrates				26	10800000	11800000	14100000	1.22333e+07	976957	7.5645e+07	16.172	9780000	10700000	12100000	10860000	674487	7.1447e+07	15.2001
mab0439	Sucrose	Carbohydrates				34	27900000	21100000	20700000	2.32333e+07	2.33619e+06	8.67434e+07	26.784	30700000	23300000	24300000	26100000	2.31805e+06	7.77679e+07	33.5614
mab0440	D-Glucuronic acid	Carbohydrates	193	84.9	0.77	10	88100	108000	108000	101367	6633.33	64568800	0.15699	80900	75800	67200	74633.3	3997.64	52105000	0.143236
mab0440	D-Glucuronic acid	Carbohydrates				18	68700	62900	79600	70400	4895.24	6.66293e+07	0.105659	63300	112000	130000	101767	19922.9	64773100	0.157113
mab0440	D-Glucuronic acid	Carbohydrates				26	91500	92500	73300	85766.7	6240.01	7.5645e+07	0.113381	75000	67200	84600	75600	5031.9	7.1447e+07	0.105813
mab0440	D-Glucuronic acid	Carbohydrates				34	143000	169000	161000	157667	7688.38	8.67434e+07	0.181762	231000	449000	328000	336000	63058.2	7.77679e+07	0.432055
mab0547	D(-)-Threose	Carbohydrates	121.042	93.058	1.12	10	1010000	579000	1220000	936333	188671	64568800	1.45013	1050000	1040000	522000	870667	174357	52105000	1.67098
mab0547	D(-)-Threose	Carbohydrates				18	153000	110000	125000	129333	12600.7	6.66293e+07	0.194109	246000	235000	176000	219000	21733.2	64773100	0.338103
mab0547	D(-)-Threose	Carbohydrates				26	218000	308000	216000	247333	30338.8	7.5645e+07	0.326966	297000	433000	428000	386000	44523.4	7.1447e+07	0.54026
mab0547	D(-)-Threose	Carbohydrates				34	280000	224000	203000	235667	22980.7	8.67434e+07	0.271683	93200	55100	129000	92433.3	21336.5	7.77679e+07	0.118858
mab0644	Glucosamine	Carbohydrates	180	162	0.68	10	9850000	11900000	8330000	1.00267e+07	1.03435e+06	64568800	15.5287	4450000	3670000	4870000	4330000	351568	52105000	8.31014
mab0644	Glucosamine	Carbohydrates				18	6570000	7220000	8440000	7410000	548118	6.66293e+07	11.1212	7700000	8690000	7000000	7.79667e+06	490249	64773100	12.0369
mab0644	Glucosamine	Carbohydrates				26	7760000	10800000	5620000	8060000	1.50284e+06	7.5645e+07	10.655	8230000	14300000	5380000	9.30333e+06	2.63031e+06	7.1447e+07	13.0213
mab0644	Glucosamine	Carbohydrates				34	8920000	5290000	4050000	6.08667e+06	1.46119e+06	8.67434e+07	7.01687	4120000	4990000	5990000	5.03333e+06	540257	7.77679e+07	6.47225
mab0715	D(+)-Melezitose O-rhamnoside	Carbohydrates	649.1	145	0.77	10	58100	65300	57500	60300	2505.99	64568800	0.0933888	49100	38700	35000	40933.3	4220.72	52105000	0.0785593
mab0715	D(+)-Melezitose O-rhamnoside	Carbohydrates				18	208000	122000	138000	156000	26407.1	6.66293e+07	0.234131	112000	117000	117000	115333	1666.67	64773100	0.178057
mab0715	D(+)-Melezitose O-rhamnoside	Carbohydrates				26	126000	123000	156000	135000	10535.7	7.5645e+07	0.178465	103000	88500	105000	98833.3	5198.82	7.1447e+07	0.138331
mab0715	D(+)-Melezitose O-rhamnoside	Carbohydrates				34	130000	132000	117000	126333	4702.25	8.67434e+07	0.14564	184000	175000	222000	193667	14402.9	7.77679e+07	0.249032
mab0935	D(+)-Melezitose	Carbohydrates	503.442	323	0.79	10	19500	22400	18800	20233.3	1102.02	64568800	0.0313361	20500	22500	18900	20633.3	1041.37	52105000	0.0395995
mab0935	D(+)-Melezitose	Carbohydrates				18	46300	27900	24900	33033.3	6689.63	6.66293e+07	0.0495778	38800	40500	30400	36566.7	3122.14	64773100	0.0564535
mab0935	D(+)-Melezitose	Carbohydrates				26	77400	119000	95900	97433.3	12033.3	7.5645e+07	0.128803	89700	68800	87800	82100	6672.58	7.1447e+07	0.11491
mab0935	D(+)-Melezitose	Carbohydrates				34	261000	293000	302000	285333	12441	8.67434e+07	0.32894	528000	180000	358000	355333	100468	7.77679e+07	0.456915
mab0938	Gluconic acid	Carbohydrates	195.157	74.9	0.7	10	478000	502000	438000	472667	18666.7	64568800	0.732036	511000	484000	553000	516000	20074.9	52105000	0.990308
mab0938	Gluconic acid	Carbohydrates				18	552000	542000	598000	564000	17243.4	6.66293e+07	0.846474	500000	559000	517000	525333	17534.1	64773100	0.811036
mab0938	Gluconic acid	Carbohydrates				26	579000	640000	764000	661000	54427.3	7.5645e+07	0.873819	809000	999000	923000	910333	55212.7	7.1447e+07	1.27414
mab0938	Gluconic acid	Carbohydrates				34	801000	983000	758000	847333	68959.7	8.67434e+07	0.976828	1830000	1590000	2360000	1.92667e+06	227474	7.77679e+07	2.47746
mab0944	D-(+)-Glucono-1,5-lactone	Carbohydrates	177.14	99	0.74	10	49800	42000	52200	48000	3078.96	64568800	0.0743393	36600	50000	59200	48600	6561.5	52105000	0.0932732
mab0944	D-(+)-Glucono-1,5-lactone	Carbohydrates				18	92600	99700	72800	88366.7	8048.67	6.66293e+07	0.132624	64000	63200	70100	65766.7	2178.94	64773100	0.101534
mab0944	D-(+)-Glucono-1,5-lactone	Carbohydrates				26	69300	51900	80000	67066.7	8188.27	7.5645e+07	0.0886598	82400	45500	83300	70400	12452.7	7.1447e+07	0.0985345
mab0944	D-(+)-Glucono-1,5-lactone	Carbohydrates				34	36600	62300	71700	56866.7	10490.4	8.67434e+07	0.0655574	80600	57100	80600	72766.7	7833.33	7.77679e+07	0.0935691
mab1033	D(+)-Glucose	Carbohydrates	179	71	0.74	10	3620000	3190000	3240000	3350000	135769	64568800	5.18826	4760000	4480000	4360000	4.53333e+06	118509	52105000	8.70038
mab1033	D(+)-Glucose	Carbohydrates				18	5210000	7440000	7010000	6.55333e+06	683041	6.66293e+07	9.83551	6620000	6740000	5600000	6320000	361663	64773100	9.75714
mab1033	D(+)-Glucose	Carbohydrates				26	4310000	5550000	7100000	5.65333e+06	807059	7.5645e+07	7.47351	6380000	6970000	6860000	6.73667e+06	181138	7.1447e+07	9.4289
mab1033	D(+)-Glucose	Carbohydrates				34	4380000	5070000	5680000	5.04333e+06	375514	8.67434e+07	5.81409	5090000	4680000	5250000	5.00667e+06	169738	7.77679e+07	6.43796
mab5558	D-Glucose 6-phosphate	Carbohydrates	259	79	1.02	10	3130000	3680000	3450000	3420000	159478	64568800	5.29668	1770000	1850000	1830000	1.81667e+06	24037	52105000	3.48655
mab5558	D-Glucose 6-phosphate	Carbohydrates				18	2890000	2890000	2810000	2.86333e+06	26666.7	6.66293e+07	4.29741	1900000	2590000	2320000	2270000	200749	64773100	3.50454
mab5558	D-Glucose 6-phosphate	Carbohydrates				26	2560000	2210000	2980000	2.58333e+06	222586	7.5645e+07	3.41508	2220000	1530000	2170000	1.97333e+06	222136	7.1447e+07	2.76195
mab5558	D-Glucose 6-phosphate	Carbohydrates				34	2250000	2210000	2280000	2.24667e+06	20275.9	8.67434e+07	2.59002	1010000	1430000	1410000	1.28333e+06	136789	7.77679e+07	1.65021
mab5584	D-Mannose-6-phosphate	Carbohydrates	259	97	0.67	10	9060000	9640000	9490000	9.39667e+06	173813	64568800	14.553	8260000	6970000	8120000	7.78333e+06	408670	52105000	14.9378
mab5584	D-Mannose-6-phosphate	Carbohydrates				18	8390000	8420000	9460000	8.75667e+06	351773	6.66293e+07	13.1424	8670000	8450000	8180000	8.43333e+06	141696	64773100	13.0198
mab5584	D-Mannose-6-phosphate	Carbohydrates				26	10500000	11700000	12800000	1.16667e+07	664162	7.5645e+07	15.4229	9190000	7900000	9790000	8960000	557584	7.1447e+07	12.5408
mab5584	D-Mannose-6-phosphate	Carbohydrates				34	10600000	9470000	7680000	9250000	850078	8.67434e+07	10.6636	5450000	4870000	6410000	5.57667e+06	449048	7.77679e+07	7.17091
mab5586	D-(+)-Trehalose	Carbohydrates	341.1	101	0.79	10	503000	462000	526000	497000	18717.2	64568800	0.769722	1030000	963000	838000	943667	56262.3	52105000	1.81109
mab5586	D-(+)-Trehalose	Carbohydrates				18	2160000	2090000	2130000	2.12667e+06	20275.9	6.66293e+07	3.19179	1870000	1930000	1790000	1.86333e+06	40551.8	64773100	2.87671
mab5586	D-(+)-Trehalose	Carbohydrates				26	2100000	3450000	2720000	2.75667e+06	390142	7.5645e+07	3.64422	4040000	3030000	3040000	3370000	335012	7.1447e+07	4.71678
mab5586	D-(+)-Trehalose	Carbohydrates				34	4370000	8240000	7150000	6.58667e+06	1.15213e+06	8.67434e+07	7.59328	3840000	4170000	2830000	3.61333e+06	403085	7.77679e+07	4.64631
mab5591	D-(+)-Cellotriose	Carbohydrates	503.2	161	0.86	10	45400	52000	43300	46900	2621.07	64568800	0.0726357	51800	47300	39700	46266.7	3530.97	52105000	0.0887951
mab5591	D-(+)-Cellotriose	Carbohydrates				18	106000	101000	109000	105333	2333.33	6.66293e+07	0.158089	114000	102000	121000	112333	5547.77	64773100	0.173426
mab5591	D-(+)-Cellotriose	Carbohydrates				26	146000	158000	165000	156333	5547.77	7.5645e+07	0.206667	200000	191000	169000	186667	9207.48	7.1447e+07	0.261266
mab5591	D-(+)-Cellotriose	Carbohydrates				34	281000	320000	235000	278667	24565.1	8.67434e+07	0.321254	303000	299000	240000	280667	20366.1	7.77679e+07	0.360903
mab5594	D-Threose	Carbohydrates	121.05	91	1.13	10	552000	784000	959000	765000	117874	64568800	1.18478	570000	493000	308000	457000	77745.3	52105000	0.877075
mab5594	D-Threose	Carbohydrates				18	563000	609000	616000	596000	16623.3	6.66293e+07	0.894501	589000	568000	607000	588000	11269.4	64773100	0.907784
mab5594	D-Threose	Carbohydrates				26	821000	539000	736000	698667	83519.1	7.5645e+07	0.923613	395000	347000	453000	398333	30644.9	7.1447e+07	0.557523
mab5594	D-Threose	Carbohydrates				34	743000	628000	546000	639000	57134.3	8.67434e+07	0.736656	210000	281000	238000	243000	20647.8	7.77679e+07	0.312468
mab5597	delta-Aminolevulinic acid hydrochloride	Carbohydrates	132.066	86.06	1.18	10	32600000	32200000	34300000	3.30333e+07	643774	64568800	51.1599	28400000	27600000	25200000	2.70667e+07	961480	52105000	51.9464
mab5597	delta-Aminolevulinic acid hydrochloride	Carbohydrates				18	29300000	30000000	29800000	29700000	208167	6.66293e+07	44.575	27500000	29300000	28800000	2.85333e+07	536449	64773100	44.0512
mab5597	delta-Aminolevulinic acid hydrochloride	Carbohydrates				26	32400000	30600000	28100000	3.03667e+07	1.24677e+06	7.5645e+07	40.1437	28200000	26400000	28700000	2.77667e+07	698411	7.1447e+07	38.8633
mab5597	delta-Aminolevulinic acid hydrochloride	Carbohydrates				34	33900000	30200000	30100000	31400000	1.25033e+06	8.67434e+07	36.1987	27300000	26900000	23600000	2.59333e+07	1.17237e+06	7.77679e+07	33.3471
					Total	10	63652900	65482700	64570800	64568800	2.662e+06	64568800	100	54435300	51711300	50168400	52105000	2.4113e+06	52105000	100
Note:	Green color represents abundant sugars					18	64940000	66318100	68629900	6.66293e+07	2.55682e+06	6.66293e+07	100	62944100	66622700	64752500	64773100	2.61112e+06	64773100	100
	Red color represent total sugar contents					26	72780300	78308800	75845800	7.5645e+07	6.04677e+06	7.5645e+07	100	70346000	73326500	70668600	7.1447e+07	5.49407e+06	7.1447e+07	100
	DAP (Days after pollination)					34	95238800	84799300	80192000	8.67434e+07	7.72812e+06	8.67434e+07	100	82365800	75852200	75085600	7.77679e+07	6.01912e+06	7.77679e+07	100
