# Supplementary material for: Comparative analysis of primary metabolites and transcriptome changes between ungrafted and pumpkin-grafted watermelon during fruit development
Source: PeerJ. 2020 Jan 6;8:e8259. doi: 10.7717/peerj.8259 (PMC6951286; doi:10.7717/peerj.8259)
Supplement: Supplemental Information 13 [file peerj-08-8259-s013.xlsx]

## Sheet: TableS11
Table S11: List of DEGS (differentially expressed genes) involved in sugar, organic acid, amino acid metabolism and transport
Note:		Ungrafted vs Grafted: N1_vs_P1		10 DAP (days after pollination)
		Ungrafted vs Grafted: N2_vs_P2		18 DAP
		Ungrafted vs Grafted: N3_vs_P3		26 DAP
		Ungrafted vs Grafted: N4_vs_P4		34 DAP
Pathway	ID	P1_vs_N1	P2_vs_N2	P3_vs_N3	P4_vs_N4	GO	KEGG	KOG	NR	SwissProt	TrEMbL
Sugar metabolic genes	Cla016609	-1.475	0	0	0	GO:0048046,apoplast; GO:0009507,chloroplast; GO:0009941,chloroplast envelope; GO:0009570,chloroplast stroma; GO:0016020,membrane; GO:0010287,plastoglobule; GO:0009579,thylakoid; GO:0004332,fructoseabisphosphate aldolase activity; GO:0006094,gluconeogenesis; GO:0006096,glycolytic process; GO:0009737,response to abscisic acid; GO:0046686,response to cadmium ion	K01623: aLDO; fructoseabisphosphate aldolase, class I [EC:4.1.2.13]	at2g01140	ref|XP_008461018.1|	aLFP2_aRaTH,RecName: Full=Fructoseabisphosphate aldolase 2, chloroplastic {ECO:0000305}; Short=atFba2 {ECO:0000303|PubMed:22561114}; EC=4.1.2.13 {ECO:0000305}; Flags: Precursor;	a0a1S3CDS6_CUCME,RecName: Full=Fructoseabisphosphate aldolase {ECO:0000256|Rulebase:RU003994, ECO:0000256|SaaS:SaaS00336718}; EC=4.1.2.13 {ECO:0000256|Rulebase:RU003994, ECO:0000256|SaaS:SaaS00336718};
	Cla018637	-1.1	0	0	0	GO:0005618,cell wall; GO:0005576,extracellular region; GO:0016157,sucrose synthase activity; GO:0080165,callose deposition in phloem sieve plate; GO:0005985,sucrose metabolic process	K00695: E2.4.1.13; sucrose synthase [EC:2.4.1.13]	at1g73370	dbj|GaY64714.1|	SUS6_aRaTH,RecName: Full=Sucrose synthase 6; Short=atSUS6; EC=2.4.1.13; altName: Full=SucroseaUDP glucosyltransferase 6;	a0a2H5QJC1_CITUN,SubName: Full=Uncharacterized protein {ECO:0000313|EMbL:GaY64714.1};
	Cla022086	2.801	0	0	0	GO:0009507,chloroplast; GO:0015927,trehalase activity; GO:0004805,trehaloseaphosphatase activity; GO:0006970,response to osmotic stress; GO:0006979,response to oxidative stress; GO:0009651,response to salt stress; GO:0005992,trehalose biosynthetic process	K01087: otsb; trehalose 6aphosphate phosphatase [EC:3.1.3.12]	at1g35910	ref|XP_004150660.1|	TPPD_aRaTH,RecName: Full=Probable trehaloseaphosphate phosphatase D; Short=atTPPD; EC=3.1.3.12; altName: Full=Trehalose 6aphosphate phosphatase;	a0a0a0LMa3_CUCSa,RecName: Full=Trehalose 6aphosphate phosphatase {ECO:0000256|Rulebase:RU361117}; EC=3.1.3.12 {ECO:0000256|Rulebase:RU361117};
	Cla003589	4.583	0	0	0	..	K01179: E3.2.1.4; endoglucanase [EC:3.2.1.4]	at1g13130	ref|XP_008467306.1|	..	a0a1S3CTF8_CUCME,SubName: Full=major extracellular endoglucanasealike {ECO:0000313|RefSeq:XP_008467306.1};
	Cla011374	1.091	0	0	0	GO:0005576,extracellular region; GO:0030246,carbohydrate binding; GO:0008810,cellulase activity; GO:0071555,cell wall organization; GO:0030245,cellulose catabolic process	K01179: E3.2.1.4; endoglucanase [EC:3.2.1.4]	at1g64390	ref|XP_004143869.1|	GUN6_aRaTH,RecName: Full=Endoglucanase 6; EC=3.2.1.4; altName: Full=Endoa1,4abeta glucanase 6; Flags: Precursor;	a0a0a0KNR9_CUCSa,RecName: Full=Endoglucanase {ECO:0000256|Rulebase:RU361166}; EC=3.2.1.4 {ECO:0000256|Rulebase:RU361166};
	Cla012478	-1.316	0	0	0	GO:0005618,cell wall; GO:0005576,extracellular region; GO:0005794,Golgi apparatus; GO:0009505,plantatype cell wall; GO:0005886,plasma membrane; GO:0009506,plasmodesma; GO:0008810,cellulase activity; GO:0071555,cell wall organization; GO:0030245,cellulose catabolic process	K01179: E3.2.1.4; endoglucanase [EC:3.2.1.4]	at1g71380	ref|XP_004141534.1|	GUN9_aRaTH,RecName: Full=Endoglucanase 9; EC=3.2.1.4; altName: Full=Cellulase 3; Short=atCEL3; altName: Full=Endoa1,4abeta glucanase 9; Flags: Precursor;	a0a0a0KW33_CUCSa,RecName: Full=Endoglucanase {ECO:0000256|Rulebase:RU361166}; EC=3.2.1.4 {ECO:0000256|Rulebase:RU361166};
	Cla015101	-1.723	0	0	0	GO:0005576,extracellular region; GO:0008810,cellulase activity; GO:0071555,cell wall organization; GO:0030245,cellulose catabolic process	K01179: E3.2.1.4; endoglucanase [EC:3.2.1.4]	at4g02290	ref|XP_008451546.1|	GUN17_aRaTH,RecName: Full=Endoglucanase 17; EC=3.2.1.4; altName: Full=Endoa1,4abeta glucanase 17; Flags: Precursor;	a0a1S3bR45_CUCME,RecName: Full=Endoglucanase {ECO:0000256|Rulebase:RU361166}; EC=3.2.1.4 {ECO:0000256|Rulebase:RU361166};
	Cla016279	1.357	0	0	0	GO:0005576,extracellular region; GO:0008810,cellulase activity; GO:0071555,cell wall organization; GO:0030245,cellulose catabolic process	K01179: E3.2.1.4; endoglucanase [EC:3.2.1.4]	at2g32990	ref|XP_016900707.1|	GUN11_aRaTH,RecName: Full=Endoglucanase 11; EC=3.2.1.4; altName: Full=Endoa1,4abeta glucanase 11; Flags: Precursor;	a0a1S4DXK4_CUCME,RecName: Full=Endoglucanase {ECO:0000256|Rulebase:RU361166}; EC=3.2.1.4 {ECO:0000256|Rulebase:RU361166};
	Cla002909	-2.541	0	0	0	GO:0005576,extracellular region; GO:0008422,betaaglucosidase activity; GO:0102483,scopolin betaaglucosidase activity; GO:0005975,carbohydrate metabolic process	K01188: E3.2.1.21; betaaglucosidase [EC:3.2.1.21]	at2g44450	ref|XP_008443298.1|	bGL12_ORYSI,RecName: Full=betaaglucosidase 12 {ECO:0000305}; EC=3.2.1.21 {ECO:0000305}; Flags: Precursor;	a0a1S3b7N5_CUCME,SubName: Full=betaaglucosidase 24alike {ECO:0000313|RefSeq:XP_008443298.1};
	Cla011559	1.171	0	0	0	GO:0016021,integral component of membrane; GO:0005775,vacuolar lumen; GO:0004575,sucrose alphaaglucosidase activity; GO:0005985,sucrose metabolic process	K01193: INV, saca; betaafructofuranosidase [EC:3.2.1.26]	at1g12240	ref|NP_001284386.1|	INVa_VICFa,RecName: Full=acid betaafructofuranosidase; EC=3.2.1.26; altName: Full=acid invertase; Short=aI; altName: Full=acid sucrose hydrolase; altName: Full=Vacuolar invertase; Flags: Precursor;	D8L2T0_CUCME,SubName: Full=acid invertase 1 {ECO:0000313|EMbL:aCS94417.1}; EC=3.1.2.26 {ECO:0000313|EMbL:aCS94417.1}; SubName: Full=acid betaafructofuranosidasealike {ECO:0000313|RefSeq:NP_001284386.1};
	Cla011369	1.293	0	0	0	GO:0005886,plasma membrane; GO:0004555,alpha,alphaatrehalase activity; GO:0005993,trehalose catabolic process	K01194: TREH, trea, treF; alpha,alphaatrehalase [EC:3.2.1.28]	at4g24040	ref|XP_008437392.1|	TRE_ORYSJ,RecName: Full=Probable trehalase; EC=3.2.1.28; altName: Full=alpha,alphaatrehalase; altName: Full=alpha,alphaatrehalose glucohydrolase;	a0a1S3aTK4_CUCME,RecName: Full=Trehalase {ECO:0000256|Rulebase:RU361180}; EC=3.2.1.28 {ECO:0000256|Rulebase:RU361180}; altName: Full=alphaatrehalose glucohydrolase {ECO:0000256|Rulebase:RU361180};
	Cla011370	1.513	0	0	0	GO:0016021,integral component of membrane; GO:0005886,plasma membrane; GO:0004555,alpha,alphaatrehalase activity; GO:0005993,trehalose catabolic process	K01194: TREH, trea, treF; alpha,alphaatrehalase [EC:3.2.1.28]	at4g24040	ref|XP_004143867.2|	TRE1_aRaTH,RecName: Full=Trehalase; EC=3.2.1.28; altName: Full=alpha,alphaatrehalase; altName: Full=alpha,alphaatrehalose glucohydrolase; altName: Full=Trehalase 1; Short=atTRE1;	a0a0a0KMF2_CUCSa,RecName: Full=Trehalase {ECO:0000256|Rulebase:RU361180}; EC=3.2.1.28 {ECO:0000256|Rulebase:RU361180}; altName: Full=alphaatrehalose glucohydrolase {ECO:0000256|Rulebase:RU361180};
	Cla019181	0.647667	0	0	0	GO:0048046,apoplast; GO:0009507,chloroplast; GO:0009941,chloroplast envelope; GO:0009570,chloroplast stroma; GO:0016020,membrane; GO:0010287,plastoglobule; GO:0009579,thylakoid; GO:0004332,fructoseabisphosphate aldolase activity; GO:0006094,gluconeogenesis; GO:0006096,glycolytic process; GO:0009737,response to abscisic acid; GO:0046686,response to cadmium ion	K01623: aLDO; fructoseabisphosphate aldolase, class I [EC:4.1.2.13]	at2g01141	ref|XP_008461018.1|	aLFP2_aRaTH,RecName: Full=Fructoseabisphosphate aldolase 2, chloroplastic {ECO:0000305}; Short=atFba2 {ECO:0000303|PubMed:22561114}; EC=4.1.2.13 {ECO:0000305}; Flags: Precursor;	a0a1S3CDS6_CUCME,RecName: Full=Fructoseabisphosphate aldolase {ECO:0000256|Rulebase:RU003994, ECO:0000256|SaaS:SaaS00336718}; EC=4.1.2.13 {ECO:0000256|Rulebase:RU003994, ECO:0000256|SaaS:SaaS00336718};
	Cla021951	0	1.499	0	0	GO:0005737,cytoplasm; GO:0004022,alcohol dehydrogenase (NaD) activity; GO:0008270,zinc ion binding	K00121: frma, aDH5, adhC; Sa(hydroxymethyl)glutathione dehydrogenase / alcohol dehydrogenase [EC:1.1.1.284 1.1.1.1]	at5g42250	ref|XP_022946560.1|	aDHL7_aRaTH,RecName: Full=alcohol dehydrogenasealike 7; EC=1.1.1.1 {ECO:0000250|UniProtKb:P06525};	a0a0a0KDI2_CUCSa,SubName: Full=Uncharacterized protein {ECO:0000313|EMbL:KGN47563.1};
	Cla007008	0	1.611	0	0	GO:0005829,cytosol; GO:0005524,aTP binding; GO:0008865,fructokinase activity; GO:0006000,fructose metabolic process; GO:0019252,starch biosynthetic process	K00847: E2.7.1.4, scrK; fructokinase [EC:2.7.1.4]	at3g59480	ref|XP_004145029.1|	SCRK4_aRaTH,RecName: Full=Probable fructokinasea4; EC=2.7.1.4;	a0a0a0KbS3_CUCSa,SubName: Full=Uncharacterized protein {ECO:0000313|EMbL:KGN46299.1};
	Cla006270	0	1.305	0	-1.247	GO:0004805,trehaloseaphosphatase activity; GO:0005992,trehalose biosynthetic process	K01087: otsb; trehalose 6aphosphate phosphatase [EC:3.1.3.12]	at5g51460	ref|XP_023551916.1|	TPPa_aRaTH,RecName: Full=Trehaloseaphosphate phosphatase a; Short=atTPPa; EC=3.1.3.12; altName: Full=Trehalose 6aphosphate phosphatase;	a0a1S3aYK7_CUCME,RecName: Full=Trehalose 6aphosphate phosphatase {ECO:0000256|Rulebase:RU361117}; EC=3.1.3.12 {ECO:0000256|Rulebase:RU361117};
	Cla009776	0	1.712	0	0	GO:0031225,anchored component of membrane; GO:0046658,anchored component of plasma membrane; GO:0005576,extracellular region; GO:0009505,plantatype cell wall; GO:0005886,plasma membrane; GO:0042973,glucan endoa1,3abetaaDaglucosidase activity; GO:0030247,polysaccharide binding; GO:0005975,carbohydrate metabolic process; GO:0007154,cell communication; GO:0071555,cell wall organization; GO:0006952,d…	K19891: GN1_2_3; glucan endoa1,3abetaaglucosidase 1/2/3 [EC:3.2.1.39]	at1g30080	ref|XP_008439627.1|	E1311_aRaTH,RecName: Full=Glucan endoa1,3abetaaglucosidase 11; EC=3.2.1.39; altName: Full=(1a>3)abetaaglucan endohydrolase 11; Short=(1a>3)abetaaglucanase 11; altName: Full=betaa1,3aendoglucanase 11; Short=betaa1,3aglucanase 11; Flags: Precursor;	a0a1S3aYS7_CUCME,SubName: Full=glucan endoa1,3abetaaglucosidase 11alike isoform X1 {ECO:0000313|RefSeq:XP_008439627.1};
	Cla004017	0	1.132	0	0	GO:0042973,glucan endoa1,3abetaaDaglucosidase activity; GO:0005975,carbohydrate metabolic process; GO:0006952,defense response	K19891: GN1_2_3; glucan endoa1,3abetaaglucosidase 1/2/3 [EC:3.2.1.39]	at3g55430	ref|XP_008461659.1|	E13b_WHEaT,RecName: Full=Glucan endoa1,3abetaaglucosidase; EC=3.2.1.39; altName: Full=(1a>3)abetaaglucan endohydrolase; Short=(1a>3)abetaaglucanase; altName: Full=betaa1,3aendoglucanase; Flags: Precursor;	a0a1S3CF05_CUCME,SubName: Full=glucan endoa1,3abetaaglucosidase {ECO:0000313|RefSeq:XP_008461659.1};
	Cla015028	0	0	1.16	0	GO:0005737,cytoplasm; GO:0004022,alcohol dehydrogenase (NaD) activity; GO:0008270,zinc ion binding	K18857: aDH1; alcohol dehydrogenase classaP [EC:1.1.1.1]	at1g77120	ref|XP_011659133.1|	aDH1_TRIRP,RecName: Full=alcohol dehydrogenase 1; EC=1.1.1.1 {ECO:0000250|UniProtKb:P06525};	a0a0a0K9P6_CUCSa,SubName: Full=Uncharacterized protein {ECO:0000313|EMbL:KGN44506.1};
	Cla007635	0	0	-1.394	0	GO:0009507,chloroplast; GO:0005829,cytosol; GO:0005634,nucleus; GO:0102229,amylopectin maltohydrolase activity; GO:0016161,betaaamylase activity; GO:0009414,response to water deprivation; GO:0005983,starch catabolic process	K01177: E3.2.1.2; betaaamylase [EC:3.2.1.2]	at3g23920	ref|XP_004147196.1|	baM1_aRaTH,RecName: Full=betaaamylase 1, chloroplastic; EC=3.2.1.2; altName: Full=1,4aalphaaDaglucan maltohydrolase; altName: Full=betaaamylase 7; altName: Full=Thioredoxinaregulated betaaamylase; Short=TRabaMY; Flags: Precursor;	a0a0a0LIF1_CUCSa,RecName: Full=betaaamylase {ECO:0000256|Rulebase:RU000509}; EC=3.2.1.2 {ECO:0000256|Rulebase:RU000509};
	Cla017674	0	0	-1.03	-2.281	GO:0005618,cell wall; GO:0005576,extracellular region; GO:0004575,sucrose alphaaglucosidase activity; GO:0005975,carbohydrate metabolic process	K01193: INV, saca; betaafructofuranosidase [EC:3.2.1.26]	at2g36190	ref|XP_008442862.1|	INV1_DaUCa,RecName: Full=betaafructofuranosidase, insoluble isoenzyme 1; EC=3.2.1.26; altName: Full=Cell wall betaafructosidase 1; altName: Full=Invertase 1; altName: Full=Sucrose hydrolase 1; Flags: Precursor;	a0a1S3b7H3_CUCME,SubName: Full=betaafructofuranosidase, insoluble isoenzyme 1 {ECO:0000313|RefSeq:XP_008442862.1};
	Cla005489	0	0	0	-1.547	GO:0009570,chloroplast stroma; GO:0009536,plastid; GO:0004365,glyceraldehydea3aphosphate dehydrogenase (NaDb) (phosphorylating) activity; GO:0051287,NaD binding; GO:0050661,NaDP binding; GO:0080144,amino acid homeostasis; GO:0005975,carbohydrate metabolic process; GO:0006006,glucose metabolic process; GO:0006096,glycolytic process; GO:0080022,primary root development	K00134: GaPDH, gapa; glyceraldehyde 3aphosphate dehydrogenase [EC:1.2.1.12]	at1g16300	ref|XP_008447086.1|	G3PP2_aRaTH,RecName: Full=Glyceraldehydea3aphosphate dehydrogenase GaPCP2, chloroplastic; EC=1.2.1.12; altName: Full=Glyceraldehydea3aphosphate dehydrogenase of plastid 2; altName: Full=NaDadependent glyceraldehydephosphate dehydrogenase chloroplastic 2; Flags: Precursor;	a0a1S3bH73_CUCME,RecName: Full=Glyceraldehydea3aphosphate dehydrogenase {ECO:0000256|Rulebase:RU361160}; EC=1.2.1.a {ECO:0000256|Rulebase:RU361160};
	Cla011513	0	0	0	-1.27	GO:0009507,chloroplast; GO:0009570,chloroplast stroma; GO:0080042,aDPaglucose pyrophosphohydrolase activity; GO:0080041,aDParibose pyrophosphohydrolase activity; GO:0019144,aDPasugar diphosphatase activity; GO:0046872,metal ion binding	K18447: NUDX14; aDPasugar diphosphatase [EC:3.6.1.21]	at4g11980	ref|XP_008437180.1|	NUD14_aRaTH,RecName: Full=Nudix hydrolase 14, chloroplastic; Short=atNUDT14; EC=3.6.1.21; altName: Full=aDPasugar diphosphatase; Short=ataSPP; Flags: Precursor;	a0a1S3aTD5_CUCME,SubName: Full=nudix hydrolase 14, chloroplastic {ECO:0000313|RefSeq:XP_008437180.1};
	Cla012198	0	0	0	-1.107	GO:0016157,sucrose synthase activity; GO:0046524,sucroseaphosphate synthase activity; GO:0005986,sucrose biosynthetic process	K00696: E2.4.1.14; sucroseaphosphate synthase [EC:2.4.1.14]	at5g20280	ref|XP_008443934.1|	SPSa1_CITUN,RecName: Full=Probable sucroseaphosphate synthase 1; EC=2.4.1.14; altName: Full=UDPaglucoseafructoseaphosphate glucosyltransferase 1;	a0a1S3b9Y7_CUCME,SubName: Full=probable sucroseaphosphate synthase 1 {ECO:0000313|RefSeq:XP_008443934.1};
	Cla014155	0	0	0	2.861	GO:0005730,nucleolus; GO:0005634,nucleus; GO:0004805,trehaloseaphosphatase activity; GO:0046686,response to cadmium ion; GO:0005992,trehalose biosynthetic process	K01087: otsb; trehalose 6aphosphate phosphatase [EC:3.1.3.12]	at5g65140	ref|XP_008440611.1|	TPPJ_aRaTH,RecName: Full=Probable trehaloseaphosphate phosphatase J; Short=atTPPJ; EC=3.1.3.12; altName: Full=Trehalose 6aphosphate phosphatase;	a0a1S3b246_CUCME,RecName: Full=Trehalose 6aphosphate phosphatase {ECO:0000256|Rulebase:RU361117}; EC=3.1.3.12 {ECO:0000256|Rulebase:RU361117};
	Cla014481	0	0	0	-2.076	GO:0005730,nucleolus; GO:0005634,nucleus; GO:0004805,trehaloseaphosphatase activity; GO:0046686,response to cadmium ion; GO:0005992,trehalose biosynthetic process	K01087: otsb; trehalose 6aphosphate phosphatase [EC:3.1.3.12]	at5g65140	ref|XP_016901461.1|	TPPJ_aRaTH,RecName: Full=Probable trehaloseaphosphate phosphatase J; Short=atTPPJ; EC=3.1.3.12; altName: Full=Trehalose 6aphosphate phosphatase;	a0a1S4DZR4_CUCME,RecName: Full=Trehalose 6aphosphate phosphatase {ECO:0000256|Rulebase:RU361117}; EC=3.1.3.12 {ECO:0000256|Rulebase:RU361117};
	Cla015574	0	0	0	-1.241	GO:0048046,apoplast; GO:0005618,cell wall; GO:0005886,plasma membrane; GO:0004564,betaafructofuranosidase activity; GO:0004575,sucrose alphaaglucosidase activity; GO:0005975,carbohydrate metabolic process; GO:0050832,defense response to fungus; GO:0080167,response to karrikin; GO:0009611,response to wounding	K01193: INV, saca; betaafructofuranosidase [EC:3.2.1.26]	at3g13790	ref|XP_022954011.1|	INV1_aRaTH,RecName: Full=betaafructofuranosidase, insoluble isoenzyme CWINV1; EC=3.2.1.26; altName: Full=Cell wall betaafructosidase 1; Short=atbetaFRUCT1; altName: Full=Cell wall invertase 1; Short=atcwINV1; altName: Full=Sucrose hydrolase 1; Flags: Precursor;	a0a0a0K761_CUCSa,SubName: Full=Uncharacterized protein {ECO:0000313|EMbL:KGN45520.1};
	Cla011513	0	0	0	-1.27	GO:0009507,chloroplast; GO:0009570,chloroplast stroma; GO:0080042,aDPaglucose pyrophosphohydrolase activity; GO:0080041,aDParibose pyrophosphohydrolase activity; GO:0019144,aDPasugar diphosphatase activity; GO:0046872,metal ion binding	K18447: NUDX14; aDPasugar diphosphatase [EC:3.6.1.21]	at4g11980	ref|XP_008437180.1|	NUD14_aRaTH,RecName: Full=Nudix hydrolase 14, chloroplastic; Short=atNUDT14; EC=3.6.1.21; altName: Full=aDPasugar diphosphatase; Short=ataSPP; Flags: Precursor;	a0a1S3aTD5_CUCME,SubName: Full=nudix hydrolase 14, chloroplastic {ECO:0000313|RefSeq:XP_008437180.1};
Sugar transporter genes	Cla002640	-2.508	0	0	0	GO:0016021,integral component of membrane; GO:0005887,integral component of plasma membrane; GO:0005886,plasma membrane; GO:0008515,sucrose transmembrane transporter activity; GO:0051119,sugar transmembrane transporter activity; GO:0009793,embryo development ending in seed dormancy; GO:0051260,protein homooligomerization; GO:0010431,seed maturation; GO:0015770,sucrose transport	K15382: SLC50a, SWEET; solute carrier family 50 (sugar transporter)	at5g23660	ref|XP_016898888.1|	SWT12_aRaTH,RecName: Full=bidirectional sugar transporter SWEET12 {ECO:0000303|PubMed:21107422}; Short=atSWEET12 {ECO:0000303|PubMed:21107422}; altName: Full=MtN3alike protein {ECO:0000303|Ref.1}; altName: Full=Protein SUGaRS WILL EVENTUaLLY bE EXPORTED TRaNSPORTERS 12 {ECO:0000303|PubMed:21107422};	a0a1S4DSE4_CUCME,RecName: Full=bidirectional sugar transporter SWEET {ECO:0000256|Rulebase:RU910715};
	Cla004909	3.123	0	0	0	GO:0016021,integral component of membrane; GO:0005887,integral component of plasma membrane; GO:0051119,sugar transmembrane transporter activity; GO:0008643,carbohydrate transport	K15382: SLC50a, SWEET; solute carrier family 50 (sugar transporter)	at5g53190	ref|XP_011654626.1|	SWT3b_ORYSJ,RecName: Full=bidirectional sugar transporter SWEET3b; Short=OsSWEET3b;	a0a0a0KNa4_CUCSa,RecName: Full=bidirectional sugar transporter SWEET {ECO:0000256|Rulebase:RU910715};
	Cla005203	-1.351	0	0	0	GO:0016021,integral component of membrane; GO:0005887,integral component of plasma membrane; GO:0051119,sugar transmembrane transporter activity; GO:0008643,carbohydrate transport	K15382: SLC50a, SWEET; solute carrier family 50 (sugar transporter)	at4g10850	ref|XP_004135601.1|	SWT16_ORYSJ,RecName: Full=bidirectional sugar transporter SWEET16; Short=OsSWEET16;	a0a0a0M1I0_CUCSa,RecName: Full=bidirectional sugar transporter SWEET {ECO:0000256|Rulebase:RU910715};
	Cla013865	1.409	0	0	0	GO:0005783,endoplasmic reticulum; GO:0005789,endoplasmic reticulum membrane; GO:0005887,integral component of plasma membrane; GO:0005886,plasma membrane; GO:0051119,sugar transmembrane transporter activity; GO:0051260,protein homooligomerization	K15382: SLC50a, SWEET; solute carrier family 50 (sugar transporter)	at1g21460	ref|XP_004150723.1|	SWET1_aRaTH,RecName: Full=bidirectional sugar transporter SWEET1 {ECO:0000303|PubMed:21107422}; Short=atSWEET1 {ECO:0000303|PubMed:21107422}; altName: Full=Protein SUGaRS WILL EVENTUaLLY bE EXPORTED TRaNSPORTERS 1 {ECO:0000303|PubMed:21107422};	a0a0a0KFb0_CUCSa,RecName: Full=bidirectional sugar transporter SWEET {ECO:0000256|Rulebase:RU910715};
	Cla018702	1.263	0	0	0	GO:0016021,integral component of membrane; GO:0005886,plasma membrane; GO:0005355,glucose transmembrane transporter activity; GO:0005351,carbohydrate:proton symporter activity; GO:0046323,glucose import; GO:0035428,Na	K08150: SLC2a13, ITR; MFS transporter, SP family, solute carrier family 2 (myoainositol transporter), member 13	at4g02050	ref|XP_008443895.1|	STP7_aRaTH,RecName: Full=Sugar transport protein 7; altName: Full=Hexose transporter 7;	a0a1S3b8M9_CUCME,SubName: Full=sugar transport protein 7 {ECO:0000313|RefSeq:XP_008443895.1};
	Cla021693	2.11	0	0	0	GO:0016021,integral component of membrane; GO:0005355,glucose transmembrane transporter activity; GO:0005351,carbohydrate:proton symporter activity; GO:0046323,glucose import; GO:0035428,Na	K08145: SLC2a8, GLUT8; MFS transporter, SP family, solute carrier family 2 (facilitated glucose transporter), member 8	at5g18840	ref|XP_008438774.1|	EDL16_aRaTH,RecName: Full=Sugar transporter ERD6alike 16;	a0a1S3aXX3_CUCME,SubName: Full=sugar transporter ERD6alike 16 isoform X2 {ECO:0000313|RefSeq:XP_008438774.1};
	Cla021643	0	-1.747	-2.227	0	GO:0016021,integral component of membrane; GO:0005886,plasma membrane; GO:0009506,plasmodesma; GO:0009679,hexose:proton symporter activity; GO:0005358,highaaffinity glucose:proton symporter activity; GO:0015145,monosaccharide transmembrane transporter activity; GO:0046323,glucose import; GO:0015749,monosaccharide transmembrane transport; GO:0009737,response to abscisic acid; GO:0009651,response t…	..	at5g26340	ref|XP_008438691.1|	STP13_aRaTH,RecName: Full=Sugar transport protein 13; altName: Full=Hexose transporter 13; altName: Full=Multicopy suppressor of snf4 deficiency protein 1;	a0a1S3aX11_CUCME,SubName: Full=sugar transport protein 13alike {ECO:0000313|RefSeq:XP_008438691.1};
	Cla019454	0	5.114	0	0	GO:0016021,integral component of membrane; GO:0015293,symporter activity; GO:0008643,carbohydrate transport	..	at1g11260	ref|XP_008441947.1|	STC_RICCO,RecName: Full=Sugar carrier protein C;	a0a1S3b4J3_CUCME,SubName: Full=sugar carrier protein Calike {ECO:0000313|RefSeq:XP_008441947.1};
	Cla004162	0	0	0	-1.749	GO:0016021,integral component of membrane; GO:0005886,plasma membrane; GO:0055055,Daglucose:proton symporter activity; GO:0005354,galactose transmembrane transporter activity; GO:0009679,hexose:proton symporter activity; GO:0015578,mannose transmembrane transporter activity; GO:0071333,cellular response to glucose stimulus; GO:0046323,glucose import; GO:0035428,Na	..	at3g19940	ref|XP_008441745.1|	STP10_aRaTH,RecName: Full=Sugar transport protein 10; altName: Full=Hexose transporter 10;	a0a1S3b447_CUCME,SubName: Full=sugar transport protein 10alike {ECO:0000313|RefSeq:XP_008441745.1};
	Cla019564	0	0	0	-1.001	GO:0016021,integral component of membrane; GO:0005886,plasma membrane; GO:0090406,pollen tube; GO:0005355,glucose transmembrane transporter activity; GO:0005366,myoainositol:proton symporter activity; GO:0005351,carbohydrate:proton symporter activity; GO:0046323,glucose import; GO:0035428,Na; GO:0015798,myoainositol transport; GO:0023052,signaling	K08150: SLC2a13, ITR; MFS transporter, SP family, solute carrier family 2 (myoainositol transporter), member 13	at1g30220	ref|XP_008444543.1|	INT2_aRaTH,RecName: Full=Probable inositol transporter 2;	a0a1S3baL8_CUCME,SubName: Full=probable inositol transporter 2 {ECO:0000313|RefSeq:XP_008444543.1};
	Cla012830	0	0	0	1.237	0.0189142	up	Cla012830	Chr7	27124017	27124927	..	911	protein_coding	..	..	at1g66770	ref|XP_004148985.1|	SWET4_ORYSJ,RecName: Full=bidirectional sugar transporter SWEET4; Short=OsSWEET4;
Organic acid transporter genes	Cla006064	0	0	-1.459	-1.238	GO:0016021,integral component of membrane; GO:0009705,plantatype vacuole membrane; GO:0015140,malate transmembrane transporter activity	..	at5g46600	ref|XP_008449459.1|	aLMTD_aRaTH,RecName: Full=aluminumaactivated malate transporter 13; Short=ataLMT13;	a0a1S3bM29_CUCME,SubName: Full=aluminumaactivated malate transporter 12alike {ECO:0000313|RefSeq:XP_008449459.1};
	Cla017626	0	0	-1.404	-1.662	GO:0016021,integral component of membrane; GO:0009705,plantatype vacuole membrane; GO:0015140,malate transmembrane transporter activity	..	at3g11680	ref|XP_008442919.1|	aLMT8_aRaTH,RecName: Full=aluminumaactivated malate transporter 8; Short=ataLMT8;	a0a1S3b7M1_CUCME,SubName: Full=aluminumaactivated malate transporter 8alike {ECO:0000313|RefSeq:XP_008442919.1};
Organic acid metabolic genes	Cla004691	0	0	0	-1.014	..	K00164: OGDH, suca; 2aoxoglutarate dehydrogenase E1 component [EC:1.2.4.2]	at5g65750	ref|XP_004142737.1|	..	a0a0a0KQV1_CUCSa,SubName: Full=Uncharacterized protein {ECO:0000313|EMbL:KGN51279.1};
Amino acid metabolic genes	Cla015337	1.211	0	0	0	GO:0005739,mitochondrion; GO:0003992,N2aacetylaLaornithine:2aoxoglutarate 5aaminotransferase activity; GO:0030170,pyridoxal phosphate binding; GO:0006526,arginine biosynthetic process	K00818: E2.6.1.11, argD; acetylornithine aminotransferase [EC:2.6.1.11]	at1g80600	ref|XP_004135869.1|	aRGD_aLNGL,RecName: Full=acetylornithine aminotransferase, mitochondrial; Short=aCOaT; EC=2.6.1.11; altName: Full=acetylornithine transaminase; Short=aOTa; Flags: Precursor;	a0a0a0K6U3_CUCSa,SubName: Full=Uncharacterized protein {ECO:0000313|EMbL:KGN45233.1};
	Cla016179	-1.578	0	0	0	GO:0008777,acetylornithine deacetylase activity; GO:0046872,metal ion binding; GO:0006526,arginine biosynthetic process	K01438: argE; acetylornithine deacetylase [EC:3.5.1.16]	at4g17830	dbj|baa95409.1|	aRGE_aRaTH,RecName: Full=acetylornithine deacetylase; EC=3.5.1.16; altName: Full=Naacetylornithinase; Short=aO; Short=acetylornithinase; Short=NaO;	Q9Mb49_CITLa,SubName: Full=DIPa1 {ECO:0000313|EMbL:baa95409.1};
	Cla019776	-1.465	0	0	-3.725	GO:0005737,cytoplasm; GO:0005524,aTP binding; GO:0004356,glutamateaammonia ligase activity; GO:0006542,glutamine biosynthetic process; GO:0009399,nitrogen fixation	K01915: glna, GLUL; glutamine synthetase [EC:6.3.1.2]	at5g37600	ref|XP_023551691.1|	GLNa_VIGaC,RecName: Full=Glutamine synthetase nodule isozyme; Short=GS; EC=6.3.1.2; altName: Full=Glutamateaaammonia ligase;	a0a1S3CD45_CUCME,RecName: Full=Glutamine synthetase {ECO:0000256|Rulebase:RU004356}; EC=6.3.1.2 {ECO:0000256|Rulebase:RU004356};
	Cla018338	-1.191	-3.858	0	0	..	K01915: glna, GLUL; glutamine synthetase [EC:6.3.1.2]	at3g53180	ref|XP_011657676.1|	..	a0a0a0KES4_CUCSa,SubName: Full=Uncharacterized protein {ECO:0000313|EMbL:KGN48205.1};
	Cla012019	0	0	0	-1.408	GO:0005759,mitochondrial matrix; GO:0005739,mitochondrion; GO:0005507,copper ion binding; GO:0004069,Laaspartate:2aoxoglutarate aminotransferase activity; GO:0080130,Laphenylalanine:2aoxoglutarate aminotransferase activity; GO:0030170,pyridoxal phosphate binding; GO:0006103,2aoxoglutarate metabolic process; GO:0006531,aspartate metabolic process; GO:0009058,biosynthetic process; GO:0006536,glutam…	K14455: GOT2; aspartate aminotransferase, mitochondrial [EC:2.6.1.1]	at2g30970	ref|XP_023544199.1|	aaT1_aRaTH,RecName: Full=aspartate aminotransferase, mitochondrial; EC=2.6.1.1; altName: Full=Transaminase a; Flags: Precursor;	a0a0a0KXS3_CUCSa,RecName: Full=aspartate aminotransferase {ECO:0000256|Rulebase:RU000480}; EC=2.6.1.1 {ECO:0000256|Rulebase:RU000480};
	Cla013371	-3.372	0	0	0	GO:0004066,asparagine synthase (glutamineahydrolyzing) activity; GO:0005524,aTP binding; GO:0042803,protein homodimerization activity; GO:0006529,asparagine biosynthetic process; GO:0009063,cellular amino acid catabolic process; GO:0043617,cellular response to sucrose starvation; GO:0006541,glutamine metabolic process; GO:0070981,Laasparagine biosynthetic process; GO:0009646,response to absence o…	K01953: asnb, aSNS; asparagine synthase (glutamineahydrolysing) [EC:6.3.5.4]	at3g47340	ref|XP_004143163.1|	aSNS1_aRaTH,RecName: Full=asparagine synthetase [glutamineahydrolyzing] 1; EC=6.3.5.4; altName: Full=Glutamineadependent asparagine synthetase 1; altName: Full=Protein DaRK INDUCIbLE 6;	a0a0a0KF94_CUCSa,SubName: Full=Uncharacterized protein {ECO:0000313|EMbL:KGN47067.1};
	Cla006334	0	0	0	-1.269	GO:0048046,apoplast; GO:0009507,chloroplast; GO:0009570,chloroplast stroma; GO:0016020,membrane; GO:0005777,peroxisome; GO:0005886,plasma membrane; GO:0008453,alanineaglyoxylate transaminase activity; GO:0050281,serineaglyoxylate transaminase activity; GO:0004760,serineapyruvate transaminase activity; GO:0019265,glycine biosynthetic process, by transamination of glyoxylate; GO:0009853,photorespir…	K00830: aGXT; alanineaglyoxylate transaminase / serineaglyoxylate transaminase / serineapyruvate transaminase [EC:2.6.1.44 2.6.1.45 2.6.1.51]	at2g13360	gb|aaL47679.1|	SGaT_aRaTH,RecName: Full=Serineaaglyoxylate aminotransferase; EC=2.6.1.45 {ECO:0000269|PubMed:18235971, ECO:0000269|PubMed:23098902}; altName: Full=alanineaaglyoxylate aminotransferase; Short=aGT; EC=2.6.1.44 {ECO:0000269|PubMed:18235971, ECO:0000269|PubMed:23098902}; altName: Full=asparagine aminotransferase; EC=2.6.1.a; altName: Full=Serineaapyruvate aminotransferase; EC=2.6.1.51 {ECO:0000269|P…	Q8VYW9_CUCME,SubName: Full=aminotransferase 1 {ECO:0000313|EMbL:aaL47679.1};
	Cla023265	0	0	0	-1.137	GO:0005739,mitochondrion; GO:0034387,4aaminobutyrate:pyruvate transaminase activity; GO:0102351,gammaaaminobutyrate transaminase (glyoxylate dependent) activity; GO:0030170,pyridoxal phosphate binding	K16871: POP2; 4aaminobutyrateaaapyruvate transaminase [EC:2.6.1.96]	at3g22200	ref|XP_011654001.1|	GaTP1_SOLLC,RecName: Full=Gamma aminobutyrate transaminase 1, mitochondrial; altName: Full=Gammaaaminobutyrate transaminase isozyme 1; Short=LeGabaaTP1; Short=SlGabaaT1; EC=2.6.1.96; Flags: Precursor;	a0a0a0KZU3_CUCSa,SubName: Full=Uncharacterized protein {ECO:0000313|EMbL:KGN54978.1};
	Cla015823	-1.478	0	0	0	GO:0005777,peroxisome; GO:0008465,glycerate dehydrogenase activity; GO:0051287,NaD binding; GO:0009854,oxidative photosynthetic carbon pathway	K15893: HPR1; hydroxypyruvate reductase 1	at1g68010	ref|XP_008447953.1|	DHGY_CUCSa,RecName: Full=Glycerate dehydrogenase; Short=GDH; EC=1.1.1.29; altName: Full=NaDHadependent hydroxypyruvate reductase; Short=HPR;	a0a1S3bJ84_CUCME,SubName: Full=glycerate dehydrogenase isoform X2 {ECO:0000313|RefSeq:XP_008447953.1};
	Cla007521	-1.223	0	0	0	GO:0005737,cytoplasm; GO:0005886,plasma membrane; GO:0047150,betaineahomocysteine Samethyltransferase activity; GO:0008270,zinc ion binding; GO:0009086,methionine biosynthetic process	K00547: mmuM, bHMT2; homocysteine Samethyltransferase [EC:2.1.1.10]	at3g22740	ref|XP_008449335.1|	HMT3_aRaTH,RecName: Full=Homocysteine Samethyltransferase 3; EC=2.1.1.10; altName: Full=Samethylmethionine:homocysteine methyltransferase 3; Short=atHMTa3; Short=SMM:Hcy Samethyltransferase 3;	a0a1S3bMQ2_CUCME,SubName: Full=homocysteine Samethyltransferase 3 {ECO:0000313|RefSeq:XP_008449335.1};
	Cla023356	-1.452	0	0	0	GO:0005829,cytosol; GO:0004838,Latyrosine:2aoxoglutarate aminotransferase activity; GO:0030170,pyridoxal phosphate binding; GO:0006572,tyrosine catabolic process; GO:0010189,vitamin E biosynthetic process	K00815: TaT; tyrosine aminotransferase [EC:2.6.1.5]	at5g53970	ref|XP_004146045.1|	TaT2_aRaTH,RecName: Full=Probable aminotransferase TaT2; EC=2.6.1.a; altName: Full=Tyrosine aminotransferase 2;	a0a0a0L4N7_CUCSa,SubName: Full=Uncharacterized protein {ECO:0000313|EMbL:KGN55101.1};
	Cla014414	0	0	-1.406	0	GO:0009815,1aaminocyclopropanea1acarboxylate oxidase activity; GO:0031418,Laascorbic acid binding; GO:0046872,metal ion binding; GO:0009693,ethylene biosynthetic process; GO:0009835,fruit ripening	K05933: E1.14.17.4; aminocyclopropanecarboxylate oxidase [EC:1.14.17.4]	at1g05010	ref|XP_008440054.1|	aCCO3_CUCME,RecName: Full=1aaminocyclopropanea1acarboxylate oxidase 3; Short=aCC oxidase 3; EC=1.14.17.4; altName: Full=Ethyleneaforming enzyme; Short=EFE;	a0a1S3b069_CUCME,SubName: Full=1aaminocyclopropanea1acarboxylate oxidase 3 {ECO:0000313|RefSeq:XP_008440054.1};
	Cla013546	0	0	0	1.482	GO:0005829,cytosol; GO:0080130,Laphenylalanine:2aoxoglutarate aminotransferase activity; GO:0004838,Latyrosine:2aoxoglutarate aminotransferase activity; GO:0030170,pyridoxal phosphate binding; GO:0009058,biosynthetic process; GO:0006520,cellular amino acid metabolic process; GO:0006559,Laphenylalanine catabolic process; GO:0006572,tyrosine catabolic process	K00815: TaT; tyrosine aminotransferase [EC:2.6.1.5]	at5g36160	ref|XP_008448256.1|	TaT_aRaTH,RecName: Full=Tyrosine aminotransferase; Short=TaT; EC=2.6.1.5; altName: Full=Latyrosine:2aoxoglutarate aminotransferase;	a0a1S3bK51_CUCME,SubName: Full=probable aminotransferase TaT2 {ECO:0000313|RefSeq:XP_008448256.1};
	Cla016287	0	0	0	-1.049	GO:0009815,1aaminocyclopropanea1acarboxylate oxidase activity; GO:0031418,Laascorbic acid binding; GO:0046872,metal ion binding; GO:0009693,ethylene biosynthetic process; GO:0009835,fruit ripening	K05933: E1.14.17.4; aminocyclopropanecarboxylate oxidase [EC:1.14.17.4]	at1g05010	gb|aIS71925.1|	aCCO1_CUCME,RecName: Full=1aaminocyclopropanea1acarboxylate oxidase 1; Short=aCC oxidase 1; EC=1.14.17.4; altName: Full=Ethyleneaforming enzyme; Short=EFE; altName: Full=PMEL1;	a0a097bU17_CITLa,SubName: Full=1aaminocyclopropanea1acarboxylate oxidase 1 {ECO:0000313|EMbL:aIS71925.1};
	Cla006634	0	0	0	-4.125	GO:0016847,1aaminocyclopropanea1acarboxylate synthase activity; GO:0030170,pyridoxal phosphate binding; GO:0009693,ethylene biosynthetic process; GO:0009835,fruit ripening	K20772: aCS1_2_6; 1aaminocyclopropanea1acarboxylate synthase 1/2/6 [EC:4.4.1.14]	at3g61510	gb|abO76787.1|	1a12_CUCPE,RecName: Full=1aaminocyclopropanea1acarboxylate synthase 2; Short=aCC synthase 2; EC=4.4.1.14; altName: Full=SaadenosylaLamethionine methylthioadenosinealyase;	b2WR81_9ROSI,SubName: Full=1aaminocyclopropanea1acarboxylate synthase {ECO:0000313|EMbL:abO76787.1}; EC=4.4.1.14 {ECO:0000313|EMbL:abO76787.1};
	Cla000753	-2.956	0	0	0	GO:0005759,mitochondrial matrix; GO:0003863,3amethyla2aoxobutanoate dehydrogenase (2amethylpropanoylatransferring) activity; GO:0046872,metal ion binding; GO:0043617,cellular response to sucrose starvation; GO:0009646,response to absence of light; GO:0009744,response to sucrose	K00166: bCKDHa, bkda1; 2aoxoisovalerate dehydrogenase E1 component alpha subunit [EC:1.2.4.4]	at1g21400	ref|XP_023536387.1|	ODba1_aRaTH,RecName: Full=2aoxoisovalerate dehydrogenase subunit alpha 1, mitochondrial; EC=1.2.4.4; altName: Full=branchedachain alphaaketo acid dehydrogenase E1 component alpha chain; Short=bCKDE1a; Short=bCKDH E1aalpha; Flags: Precursor;	a0a1S3bD09_CUCME,SubName: Full=2aoxoisovalerate dehydrogenase subunit alpha 1, mitochondrial {ECO:0000313|RefSeq:XP_008445779.1};
	Cla011126	-1.128	0	0	0	GO:0005737,cytoplasm; GO:0047131,saccharopine dehydrogenase (NaDb, Laglutamateaforming) activity; GO:0047130,saccharopine dehydrogenase (NaDPb, Lalysineaforming) activity; GO:0004753,saccharopine dehydrogenase activity; GO:0006091,generation of precursor metabolites and energy; GO:0033512,Lalysine catabolic process to acetylaCoa via saccharopine; GO:0019878,lysine biosynthetic process via aminoad…	K14157: aaSS; alphaaaminoadipic semialdehyde synthase [EC:1.5.1.8 1.5.1.9]	at4g33150	ref|XP_008450986.1|	aaSS_aRaTH,RecName: Full=alphaaaminoadipic semialdehyde synthase; altName: Full=cataLKR/SDH; Short=LKR/SDH; Includes: RecName: Full=Lysine ketoglutarate reductase; Short=LKR; EC=1.5.1.8; Includes: RecName: Full=Saccharopine dehydrogenase; EC=1.5.1.9; altName: Full=cataSDH; Short=SDH;	a0a1S4DYb6_CUCME,SubName: Full=alphaaaminoadipic semialdehyde synthase isoform X1 {ECO:0000313|RefSeq:XP_008450986.1, ECO:0000313|RefSeq:XP_008450987.1, ECO:0000313|RefSeq:XP_008450989.1};
	Cla016474	1.117	0	0	0	GO:0005739,mitochondrion; GO:0071949,FaD binding; GO:0004657,proline dehydrogenase activity; GO:0006562,proline catabolic process; GO:0010133,proline catabolic process to glutamate; GO:0006970,response to osmotic stress; GO:0009414,response to water deprivation	K00318: PRODH; proline dehydrogenase [EC:1.5.a.a]	at5g38710	ref|XP_008459446.1|	PROD2_aRaTH,RecName: Full=Proline dehydrogenase 2, mitochondrial; EC=1.5.5.2; altName: Full=Osmotic stressainduced proline dehydrogenase; altName: Full=Proline oxidase; Flags: Precursor;	a0a1S3CbE9_CUCME,RecName: Full=Proline dehydrogenase {ECO:0000256|Rulebase:RU364054}; EC=1.5.5.2 {ECO:0000256|Rulebase:RU364054};
	Cla016612	-1.023	0	0	0	GO:0008792,arginine decarboxylase activity; GO:0006527,arginine catabolic process; GO:0009446,putrescine biosynthetic process; GO:0008295,spermidine biosynthetic process	K01583: E4.1.1.19; arginine decarboxylase [EC:4.1.1.19]	at4g34710	ref|XP_008461023.1|	SPE1_PEa,RecName: Full=arginine decarboxylase; Short=aDC; Short=aRGDC; EC=4.1.1.19;	a0a1S3CDT1_CUCME,RecName: Full=arginine decarboxylase {ECO:0000256|Rulebase:RU003740}; EC=4.1.1.19 {ECO:0000256|Rulebase:RU003740};
	Cla000045	0	0	3.017	-3.407	GO:0005789,endoplasmic reticulum membrane; GO:0016021,integral component of membrane; GO:0005506,iron ion binding; GO:0031418,Laascorbic acid binding; GO:0004656,procollagenaproline 4adioxygenase activity	K00472: P4Ha; prolyl 4ahydroxylase [EC:1.14.11.2]	at3g28480	ref|XP_008436994.1|	P4H12_aRaTH,RecName: Full=Probable prolyl 4ahydroxylase 12 {ECO:0000305}; Short=atP4H12 {ECO:0000303|Ref.5}; EC=1.14.11.2 {ECO:0000305};	a0a1S3aT39_CUCME,SubName: Full=probable prolyl 4ahydroxylase 12 {ECO:0000313|RefSeq:XP_008436994.1};
	Cla013627	0	0	1.23	0	GO:0005789,endoplasmic reticulum membrane; GO:0005768,endosome; GO:0005794,Golgi apparatus; GO:0016021,integral component of membrane; GO:0005802,transaGolgi network; GO:0005506,iron ion binding; GO:0031418,Laascorbic acid binding; GO:0004656,procollagenaproline 4adioxygenase activity	K00472: P4Ha; prolyl 4ahydroxylase [EC:1.14.11.2]	at1g20270	ref|XP_008456388.1|	P4H3_aRaTH,RecName: Full=Probable prolyl 4ahydroxylase 3 {ECO:0000305}; Short=atP4H3 {ECO:0000303|Ref.5}; EC=1.14.11.2 {ECO:0000305};	a0a1S3C2P6_CUCME,SubName: Full=probable prolyl 4ahydroxylase 3 isoform X2 {ECO:0000313|RefSeq:XP_008456388.1};
	Cla021951	0	1.499	0	0	GO:0005737,cytoplasm; GO:0004022,alcohol dehydrogenase (NaD) activity; GO:0008270,zinc ion binding	K00121: frma, aDH5, adhC; Sa(hydroxymethyl)glutathione dehydrogenase / alcohol dehydrogenase [EC:1.1.1.284 1.1.1.1]	at5g42250	ref|XP_022946560.1|	aDHL7_aRaTH,RecName: Full=alcohol dehydrogenasealike 7; EC=1.1.1.1 {ECO:0000250|UniProtKb:P06525};	a0a0a0KDI2_CUCSa,SubName: Full=Uncharacterized protein {ECO:0000313|EMbL:KGN47563.1};
	Cla015028	0	0	1.16	0	GO:0005737,cytoplasm; GO:0004022,alcohol dehydrogenase (NaD) activity; GO:0008270,zinc ion binding	K18857: aDH1; alcohol dehydrogenase classaP [EC:1.1.1.1]	at1g77120	ref|XP_011659133.1|	aDH1_TRIRP,RecName: Full=alcohol dehydrogenase 1; EC=1.1.1.1 {ECO:0000250|UniProtKb:P06525};	a0a0a0K9P6_CUCSa,SubName: Full=Uncharacterized protein {ECO:0000313|EMbL:KGN44506.1};
	Cla015298	1.352	0	0	0	GO:0016207,4acoumarateaCoa ligase activity; GO:0005524,aTP binding; GO:0009698,phenylpropanoid metabolic process	K01904: 4CL; 4acoumarateaaCoa ligase [EC:6.2.1.12]	at1g51680	ref|XP_004135894.2|	4CL2_TObaC,RecName: Full=4acoumarateaaCoa ligase 2; Short=4CL 2; EC=6.2.1.12; altName: Full=4acoumaroylaCoa synthase 2;	a0a0a0K8H9_CUCSa,SubName: Full=Uncharacterized protein {ECO:0000313|EMbL:KGN45189.1};
	Cla017226	0	1.153	0	0	GO:0016207,4acoumarateaCoa ligase activity; GO:0005524,aTP binding; GO:0009698,phenylpropanoid metabolic process	K01904: 4CL; 4acoumarateaaCoa ligase [EC:6.2.1.12]	at3g21240	gb|KGN58641.1|	4CL1_TObaC,RecName: Full=4acoumarateaaCoa ligase 1; Short=4CL 1; EC=6.2.1.12; altName: Full=4acoumaroylaCoa synthase 1;	a0a0a0LF00_CUCSa,SubName: Full=Uncharacterized protein {ECO:0000313|EMbL:KGN58641.1};
	Cla016012	0	0	0	-1.442	GO:0042409,caffeoylaCoa Oamethyltransferase activity; GO:0046872,metal ion binding; GO:0009809,lignin biosynthetic process	K00588: E2.1.1.104; caffeoylaCoa Oamethyltransferase [EC:2.1.1.104]	at4g34050	gb|KGN43930.1|	CaMT1_POPTR,RecName: Full=CaffeoylaCoa Oamethyltransferase 1; EC=2.1.1.104; altName: Full=TransacaffeoylaCoa 3aOamethyltransferase 1; Short=CCoaMTa1; Short=CCoaOMTa1;	a0a0a0K2N1_CUCSa,SubName: Full=CaffeoylaCoa Oamethyltransferase {ECO:0000313|EMbL:KGN43930.1};
	Cla018297	0	0	0	-1.871	GO:0005737,cytoplasm; GO:0045548,phenylalanine ammoniaalyase activity; GO:0009800,cinnamic acid biosynthetic process; GO:0006559,Laphenylalanine catabolic process	K10775: PaL; phenylalanine ammoniaalyase [EC:4.3.1.24]	at2g37040	ref|XP_004143255.1|	PaLY_STYHU,RecName: Full=Phenylalanine ammoniaalyase; EC=4.3.1.24;	a0a0a0KEP3_CUCSa,RecName: Full=Phenylalanine ammoniaalyase {ECO:0000256|Rulebase:RU003955}; EC=4.3.1.24 {ECO:0000256|Rulebase:RU003955};
	Cla004691	0	0	0	-1.014	..	K00164: OGDH, suca; 2aoxoglutarate dehydrogenase E1 component [EC:1.2.4.2]	at5g65750	ref|XP_004142737.1|	aa	a0a0a0KQV1_CUCSa,SubName: Full=Uncharacterized protein {ECO:0000313|EMbL:KGN51279.1};
	Cla021932	0	0	0	-1.06	GO:0005777,peroxisome; GO:0004096,catalase activity; GO:0020037,heme binding; GO:0046872,metal ion binding; GO:0042744,hydrogen peroxide catabolic process; GO:0006979,response to oxidative stress	K03781: katE, CaT, catb, srpa; catalase [EC:1.11.1.6]	at4g35090	ref|XP_008464839.1|	CaTa3_CUCPE,RecName: Full=Catalase isozyme 3; EC=1.11.1.6;	a0a1S3CMD9_CUCME,RecName: Full=Catalase {ECO:0000256|Rulebase:RU000498}; EC=1.11.1.6 {ECO:0000256|Rulebase:RU000498};
Amino acid transporter genes	Cla002877	-1.881	0	0	0	GO:0016021,integral component of membrane; GO:0005774,vacuolar membrane; GO:0015171,amino acid transmembrane transporter activity; GO:0003333,amino acid transmembrane transport	K15015: SLC32a, VGaT; solute carrier family 32 (vesicular inhibitory amino acid transporter)	at2g39130	ref|XP_022983750.1|	aVT1a_aRaTH,RecName: Full=amino acid transporter aVT1a {ECO:0000305}; Short=atavt1a {ECO:0000303|PubMed:27925655};	a0a0a0LEV6_CUCSa,SubName: Full=Uncharacterized protein {ECO:0000313|EMbL:KGN59444.1};
	Cla006527	_6.478	0	0	0	GO:0016021,integral component of membrane; GO:0005886,plasma membrane; GO:0015171,amino acid transmembrane transporter activity; GO:0015293,symporter activity; GO:0043090,amino acid import; GO:0080167,response to karrikin	K15015: SLC32a, VGaT; solute carrier family 32 (vesicular inhibitory amino acid transporter)	at5g40780	ref|XP_008441370.1|	LHT1_aRaTH,RecName: Full=Lysine histidine transporter 1;	a0a1S3b392_CUCME,SubName: Full=lysine histidine transporter 1 {ECO:0000313|RefSeq:XP_008441370.1};
	Cla015439	_1.041	0	0	0	GO:0016021,integral component of membrane; GO:0005743,mitochondrial inner membrane; GO:0005739,mitochondrion; GO:0015181,arginine transmembrane transporter activity; GO:0005290,Lahistidine transmembrane transporter activity; GO:0015189,Lalysine transmembrane transporter activity; GO:0000064,Laornithine transmembrane transporter activity; GO:0006844,acyl carnitine transport; GO:0006972,hyperosmoti…	K15109: SLC25a20_29, CaCT, CaCL, CRC1; solute carrier family 25 (mitochondrial carnitine/acylcarnitine transporter), member 20/29	at1g79900	ref|XP_008462156.1|	baC2_aRaTH,RecName: Full=Mitochondrial arginine transporter baC2; altName: Full=Mitochondrial basic amino acid carrier 2; Short=atMbaC2;	a0a1S3CGb7_CUCME,SubName: Full=mitochondrial arginine transporter baC2alike isoform X1 {ECO:0000313|RefSeq:XP_008462156.1};
	Cla019526	1.436	0	0	0	GO:0016021,integral component of membrane; GO:0016020,membrane; GO:0005886,plasma membrane; GO:0015171,amino acid transmembrane transporter activity	K03294: TC.aPa; basic amino acid/polyamine antiporter, aPa family	at4g21120	ref|XP_004135553.1|	CaaT1_aRaTH,RecName: Full=Cationic amino acid transporter 1; altName: Full=amino acid transporter 1;	a0a0a0LVJ2_CUCSa,SubName: Full=Uncharacterized protein {ECO:0000313|EMbL:KGN65930.1};
	Cla023090	_1.365	0	0	0	GO:0016021,integral component of membrane; GO:0005886,plasma membrane; GO:0015172,acidic amino acid transmembrane transporter activity; GO:0015175,neutral amino acid transmembrane transporter activity; GO:0015293,symporter activity; GO:0015810,aspartate transmembrane transport; GO:0015827,tryptophan transport	K14209: SLC36a, PaT; solute carrier family 36 (protonacoupled amino acid transporter)	at5g49630	ref|XP_004136237.1|	aaP6_aRaTH,RecName: Full=amino acid permease 6; altName: Full=amino acid transporter aaP6;	a0a2I4ERV5_9ROSI,SubName: Full=amino acid permease 6alike {ECO:0000313|RefSeq:XP_018822119.1};
	Cla020135	_1.885	0	0	0	..	..	at4g36850	ref|XP_008457880.1|	..	a0a1S3C6I6_CUCME,SubName: Full=probable vacuolar amino acid transporter YPQ1 {ECO:0000313|RefSeq:XP_008457880.1, ECO:0000313|RefSeq:XP_008457881.1, ECO:0000313|RefSeq:XP_016902196.1};
	Cla020511	0	_1.575	0	0	GO:0016021,integral component of membrane; GO:0005886,plasma membrane; GO:0015171,amino acid transmembrane transporter activity; GO:0015185,gammaaaminobutyric acid transmembrane transporter activity; GO:0003333,amino acid transmembrane transport; GO:0015812,gammaaaminobutyric acid transport	K14209: SLC36a, PaT; solute carrier family 36 (protonacoupled amino acid transporter)	at1g08230	ref|XP_008446787.1|	GaT1_aRaTH,RecName: Full=Gaba transporter 1; Short=atGaT1; altName: Full=bidirectional amino acid transporter 1;	a0a1S3bGK0_CUCME,SubName: Full=Gaba transporter 1alike {ECO:0000313|RefSeq:XP_008446787.1};
	Cla011629	0	0	0	_1.417	GO:0016021,integral component of membrane; GO:0005886,plasma membrane; GO:0015172,acidic amino acid transmembrane transporter activity; GO:0015175,neutral amino acid transmembrane transporter activity; GO:0015399,primary active transmembrane transporter activity; GO:0015293,symporter activity; GO:0006865,amino acid transport	K14209: SLC36a, PaT; solute carrier family 36 (protonacoupled amino acid transporter)	at5g63850	ref|XP_008442267.1|	aaP4_aRaTH,RecName: Full=amino acid permease 4; altName: Full=amino acid transporter aaP4;	a0a1S3b5b0_CUCME,SubName: Full=amino acid permease 4alike {ECO:0000313|RefSeq:XP_008442267.1};
	Cla011631	0	0	0	_1.794	GO:0016021,integral component of membrane; GO:0005886,plasma membrane; GO:0015171,amino acid transmembrane transporter activity; GO:0015174,basic amino acid transmembrane transporter activity; GO:0015293,symporter activity; GO:0015809,arginine transport; GO:0015802,basic amino acid transport	..	at1g44100	ref|XP_008442173.1|	aaP5_aRaTH,RecName: Full=amino acid permease 5; altName: Full=amino acid transporter aaP5;	a0a1S3b5V1_CUCME,SubName: Full=amino acid permease 4alike {ECO:0000313|RefSeq:XP_008442173.1};
	Cla013912	0	0	0	_1.454	GO:0016021,integral component of membrane; GO:0031965,nuclear membrane; GO:0005886,plasma membrane; GO:0015171,amino acid transmembrane transporter activity; GO:0015293,symporter activity; GO:0003333,amino acid transmembrane transport; GO:0015802,basic amino acid transport	K14209: SLC36a, PaT; solute carrier family 36 (protonacoupled amino acid transporter)	at1g77380	ref|XP_004149429.1|	aaP3_aRaTH,RecName: Full=amino acid permease 3; altName: Full=amino acid transporter aaP3;	a0a0a0KDb3_CUCSa,SubName: Full=Uncharacterized protein {ECO:0000313|EMbL:KGN47695.1};
	Cla017006	0	0	0	_2.79	GO:0016021,integral component of membrane; GO:0015171,amino acid transmembrane transporter activity; GO:0003333,amino acid transmembrane transport	K15015: SLC32a, VGaT; solute carrier family 32 (vesicular inhibitory amino acid transporter)	at5g15240	ref|XP_008443409.1|	aVT1J_aRaTH,RecName: Full=amino acid transporter aVT1J {ECO:0000305}; Short=atavt1J {ECO:0000303|PubMed:27925655};	a0a1S3b7H1_CUCME,SubName: Full=vacuolar amino acid transporter 1alike isoform X1 {ECO:0000313|RefSeq:XP_008443409.1};
	Cla020512	0	0	0	_2.708	GO:0016021,integral component of membrane; GO:0005886,plasma membrane; GO:0015171,amino acid transmembrane transporter activity; GO:0015185,gammaaaminobutyric acid transmembrane transporter activity; GO:0003333,amino acid transmembrane transport; GO:0015812,gammaaaminobutyric acid transport	K14209: SLC36a, PaT; solute carrier family 36 (protonacoupled amino acid transporter)	at1g08230	ref|XP_008446789.1|	GaT1_aRaTH,RecName: Full=Gaba transporter 1; Short=atGaT1; altName: Full=bidirectional amino acid transporter 1;	a0a1S3bFE9_CUCME,SubName: Full=Gaba transporter 1alike isoform X1 {ECO:0000313|RefSeq:XP_008446789.1};
Nitrate transporter genes	Cla019134	2.048	0	0	0	GO:0016021,integral component of membrane; GO:0005886,plasma membrane; GO:0009506,plasmodesma; GO:0090448,glucosinolate:proton symporter activity; GO:1901349,glucosinolate transport; GO:0090449,phloem glucosinolate loading; GO:0080167,response to karrikin	..	at5g62680	ref|XP_008453172.1|	PTR53_aRaTH,RecName: Full=Protein NRT1/ PTR FaMILY 2.11; Short=atNPF2.11; altName: Full=Nitrate transporter 1.10; altName: Full=Protein GLUCOSINOLaTE TRaNSPORTERa2;	a0a1S3bWQ9_CUCME,SubName: Full=protein NRT1/ PTR FaMILY 2.11alike {ECO:0000313|RefSeq:XP_008453172.1};
	Cla012250	-1.242	0	1.856	1.23	GO:0016021,integral component of membrane; GO:0015293,symporter activity; GO:0042128,nitrate assimilation; GO:0006857,oligopeptide transport; GO:0009753,response to jasmonic acid; GO:0009611,response to wounding	..	at2g26690	ref|XP_011656291.1|	PTR27_aRaTH,RecName: Full=Protein NRT1/ PTR FaMILY 6.2; Short=atNPF6.2; altName: Full=Nitrate transporter 1.4;	L0EJZ7_CUCSa,SubName: Full=Nitrate transporter NRT1.4b {ECO:0000313|EMbL:aGa60121.1};
	Cla020000	-1.604	0	0	0	GO:0016021,integral component of membrane; GO:0005886,plasma membrane; GO:0022857,transmembrane transporter activity; GO:0006857,oligopeptide transport; GO:0009624,response to nematode	K14638: SLC15a3_4, PHT; solute carrier family 15 (peptide/histidine transporter), member 3/4	at1g59740	ref|XP_016901445.1|	PTR16_aRaTH,RecName: Full=Protein NRT1/ PTR FaMILY 4.3; Short=atNPF4.3; altName: Full=Nitrate transporter 1.14;	a0a1S4E0E0_CUCME,SubName: Full=protein NRT1/ PTR FaMILY 4.5alike {ECO:0000313|RefSeq:XP_016901445.1};
