# Supplementary material for: Comparative analysis of primary metabolites and transcriptome changes between ungrafted and pumpkin-grafted watermelon during fruit development
Source: PeerJ. 2020 Jan 6;8:e8259. doi: 10.7717/peerj.8259 (PMC6951286; doi:10.7717/peerj.8259)
Supplement: Supplemental Information 14 [file peerj-08-8259-s014.xlsx]

## Sheet: TableS12
Table S12: List of differentially expressed transporters genes
Note:		Ungrafted vs Grafted: N1_vs_P1		10 DAP (days after pollination)
		Ungrafted vs Grafted: N2_vs_P2		18 DAP
		Ungrafted vs Grafted: N3_vs_P3		26 DAP
		Ungrafted vs Grafted: N4_vs_P4		34 DAP
ID	P1_vs_N1	P2_vs_N2	P3_vs_N3	P4_vs_N4	GO	KEGG	KOG	NR	SwissProt	TrEMBL
Cla002345	-2.358	0	0	-1.88	GO:0016021,integral component of membrane; GO:0022857,transmembrane transporter activity; GO:0008643,carbohydrate transport; GO:0055062,phosphate ion homeostasis	K13783: SLC37A1_2; MFS transporter, OPA family, solute carrier family 37 (glycerol-3-phosphate transporter), member 1/2	At3g47420	ref|XP_008467235.1|	GLPT1_ARATH,RecName: Full=Putative glycerol-3-phosphate transporter 1; Short=G-3-P transporter 1; AltName: Full=Glycerol-3-phosphate permease 1; Short=AtG3Pp1; Short=G-3-P permease 1; AltName: Full=Protein PHOSPHATE STARVATION-INDUCED GENE 3; Short=AtPS3;	A0A1S3CT24_CUCME,SubName: Full=putative glycerol-3-phosphate transporter 1 {ECO:0000313|RefSeq:XP_008467235.1};
Cla002558	1.217	0	0	0	GO:0005794,Golgi apparatus; GO:0000139,Golgi membrane; GO:0016021,integral component of membrane; GO:0015297,antiporter activity; GO:0022857,transmembrane transporter activity; GO:0008643,carbohydrate transport; GO:0048354,mucilage biosynthetic process involved in seed coat development; GO:0090480,purine nucleotide-sugar transmembrane transport	K15285: SLC35E3; solute carrier family 35, member E3	At1g21070	ref|XP_008448146.1|	URGT2_ARATH,RecName: Full=UDP-rhamnose/UDP-galactose transporter 2 {ECO:0000312|EMBL:AKA88220.1}; Short=UDP-Rha/UDP-Gal transporter 2 {ECO:0000303|PubMed:25053812};	A0A1S3BJ05_CUCME,SubName: Full=UDP-galactose transporter 2-like {ECO:0000313|RefSeq:XP_008448146.1};
Cla004468	1.177	0	0	0	GO:0005887,integral component of plasma membrane; GO:0016020,membrane; GO:0035673,oligopeptide transmembrane transporter activity; GO:0015031,protein transport	--	At5g55930	ref|XP_004148255.1|	OPT1_ARATH,RecName: Full=Oligopeptide transporter 1; Short=AtOPT1;	A0A0A0L7F5_CUCSA,SubName: Full=Uncharacterized protein {ECO:0000313|EMBL:KGN56026.1};
Cla006442	1.383	0	0	0	GO:0016021,integral component of membrane; GO:0022857,transmembrane transporter activity	K14611: SLC23A1_2, SVCT1_2; solute carrier family 23 (nucleobase transporter), member 1/2	At1g49960	ref|XP_008454409.1|	NAT4_ARATH,RecName: Full=Nucleobase-ascorbate transporter 4; Short=AtNAT4; Short=AtPER;	A0A1S3BZS0_CUCME,SubName: Full=nucleobase-ascorbate transporter 4 {ECO:0000313|RefSeq:XP_008454409.1};
Cla007820	1.566	0	0	0	GO:0016021,integral component of membrane; GO:0005886,plasma membrane; GO:0005524,ATP binding; GO:0042626,ATPase activity, coupled to transmembrane movement of substances	K05681: ABCG2, CD338; ATP-binding cassette, subfamily G (WHITE), member 2	At2g13610	ref|XP_008460882.1|	AB5G_ARATH,RecName: Full=ABC transporter G family member 5; Short=ABC transporter ABCG.5; Short=AtABCG5; AltName: Full=White-brown complex homolog protein 5; Short=AtWBC5;	A0A1S3CDF7_CUCME,SubName: Full=ABC transporter G family member 5 {ECO:0000313|RefSeq:XP_008460882.1};
Cla008203	-1.977	0	0	0	GO:0016021,integral component of membrane; GO:0005773,vacuole; GO:0005375,copper ion transmembrane transporter activity	--	At5g59030	ref|XP_008457427.1|	COPT6_ARATH,RecName: Full=Copper transporter 6; Short=AtCOPT6;	A0A1S3C5M2_CUCME,SubName: Full=copper transporter 1 {ECO:0000313|RefSeq:XP_008457427.1};
Cla008580	1.02	0	0	0	GO:0031969,chloroplast membrane; GO:0016021,integral component of membrane; GO:0009536,plastid; GO:0002229,defense response to oomycetes; GO:0034635,glutathione transport; GO:0046686,response to cadmium ion	--	At4g24460	ref|XP_008449652.1|	CLT3_ARATH,RecName: Full=Protein CLT3, chloroplastic {ECO:0000303|PubMed:20080670}; AltName: Full=CRT-like transporter 3 {ECO:0000303|PubMed:20080670}; AltName: Full=Chloroquine-resistance transporter-like transporter 3 {ECO:0000303|PubMed:20080670}; Flags: Precursor;	A0A1S3BMI5_CUCME,SubName: Full=protein CLT1, chloroplastic {ECO:0000313|RefSeq:XP_008449652.1};
Cla009733	-1.01	0	-1.301	-1.45	GO:0016021,integral component of membrane; GO:0005524,ATP binding; GO:0042626,ATPase activity, coupled to transmembrane movement of substances	K05658: ABCB1, CD243; ATP-binding cassette, subfamily B (MDR/TAP), member 1 [EC:3.6.3.44]	At4g18050	ref|XP_008439691.1|	AB9B_ARATH,RecName: Full=ABC transporter B family member 9; Short=ABC transporter ABCB.9; Short=AtABCB9; AltName: Full=Multidrug resistance protein 9; AltName: Full=P-glycoprotein 9;	A0A1S3B020_CUCME,SubName: Full=ABC transporter B family member 9 {ECO:0000313|RefSeq:XP_008439691.1};
Cla013360	-3.328	0	0	-2.838	GO:0016021,integral component of membrane; GO:0005886,plasma membrane; GO:0009506,plasmodesma; GO:0005524,ATP binding; GO:0042626,ATPase activity, coupled to transmembrane movement of substances; GO:0006855,drug transmembrane transport	--	At2g29940	ref|XP_011657127.1|	AB31G_ARATH,RecName: Full=ABC transporter G family member 31; Short=ABC transporter ABCG.31; Short=AtABCG31; AltName: Full=Pleiotropic drug resistance protein 3;	A0A0A0KC51_CUCSA,SubName: Full=Uncharacterized protein {ECO:0000313|EMBL:KGN47083.1};
Cla016406	-1.456	0	0	0	GO:0016021,integral component of membrane; GO:0005886,plasma membrane; GO:0005524,ATP binding; GO:0042626,ATPase activity, coupled to transmembrane movement of substances; GO:0080168,abscisic acid transport; GO:0009737,response to abscisic acid	--	At1g71960	ref|XP_016902792.1|	AB25G_ARATH,RecName: Full=ABC transporter G family member 25; Short=ABC transporter ABCG.25; Short=AtABCG25; AltName: Full=White-brown complex homolog protein 26; Short=AtWBC26;	A0A1S4E3I9_CUCME,SubName: Full=ABC transporter G family member 25 isoform X2 {ECO:0000313|RefSeq:XP_016902792.1};
Cla016880	-1.298	0	0	0	GO:0005887,integral component of plasma membrane; GO:0008271,secondary active sulfate transmembrane transporter activity; GO:0015116,sulfate transmembrane transporter activity; GO:0015293,symporter activity	K17471: SULTR3; sulfate transporter 3	At1g23090	ref|XP_008454781.1|	SUT33_ARATH,RecName: Full=Probable sulfate transporter 3.3; AltName: Full=AST91;	A0A1S3BZD7_CUCME,SubName: Full=probable sulfate transporter 3.3 {ECO:0000313|RefSeq:XP_008454781.1};
Cla017944	-1.648	0	0	0	GO:0016021,integral component of membrane; GO:0005375,copper ion transmembrane transporter activity	--	At2g37920_1	ref|XP_004137921.2|	COPT4_ARATH,RecName: Full=Copper transporter 4; Short=AtCOPT4;	A0A0A0LD01_CUCSA,SubName: Full=Uncharacterized protein {ECO:0000313|EMBL:KGN58819.1};
Cla018885	1.443	0	0	0	GO:0005886,plasma membrane; GO:0005774,vacuolar membrane; GO:0005524,ATP binding; GO:0016887,ATPase activity; GO:0005315,inorganic phosphate transmembrane transporter activity; GO:0005215,transporter activity; GO:0035435,phosphate ion transmembrane transport	--	At1g67940	ref|XP_022973989.1|	AB17I_ARATH,RecName: Full=ABC transporter I family member 17; Short=ABC transporter ABCI.17; Short=AtABCI17; AltName: Full=MRP-related protein 1; AltName: Full=Non-intrinsic ABC protein 3;	A0A1S3BWK2_CUCME,SubName: Full=ABC transporter I family member 17 {ECO:0000313|RefSeq:XP_008453537.1};
Cla020350	1.618	0	0	0	GO:0016021,integral component of membrane; GO:0005886,plasma membrane; GO:0005802,trans-Golgi network; GO:0016036,cellular response to phosphate starvation; GO:0006817,phosphate ion transport	--	At1g68740	ref|XP_011655751.1|	PHO11_ARATH,RecName: Full=Phosphate transporter PHO1 homolog 1; AltName: Full=Protein PHO1 homolog 1; Short=AtPHO1;H1;	A0A0A0KWC4_CUCSA,SubName: Full=Uncharacterized protein {ECO:0000313|EMBL:KGN52031.1};
Cla021473	1.245	0	0	0	GO:0031969,chloroplast membrane; GO:0016021,integral component of membrane	--	At1g04570	ref|XP_023528713.1|	FBT9_ARATH,RecName: Full=Probable folate-biopterin transporter 9, chloroplastic; Flags: Precursor;	A0A1S3AX05_CUCME,SubName: Full=probable folate-biopterin transporter 9, chloroplastic {ECO:0000313|RefSeq:XP_008438439.1};
Cla021597	-1.483	0	0	0	GO:0009507,chloroplast; GO:0005887,integral component of plasma membrane; GO:0008271,secondary active sulfate transmembrane transporter activity; GO:0015116,sulfate transmembrane transporter activity; GO:0015293,symporter activity; GO:0008272,sulfate transport	K17471: SULTR3; sulfate transporter 3	At3g51895	ref|XP_008438625.1|	SUT31_ARATH,RecName: Full=Sulfate transporter 3.1; AltName: Full=AST12; AltName: Full=AtST1;	A0A1S3AXI1_CUCME,SubName: Full=sulfate transporter 3.1 {ECO:0000313|RefSeq:XP_008438625.1};
Cla022678	1.696	0	0	0	GO:0009535,chloroplast thylakoid membrane; GO:0016021,integral component of membrane; GO:0005886,plasma membrane; GO:0005385,zinc ion transmembrane transporter activity	K14709: SLC39A1_2_3, ZIP1_2_3; solute carrier family 39 (zinc transporter), member 1/2/3	At1g10970	ref|XP_011649530.1|	ZIP4_ARATH,RecName: Full=Zinc transporter 4, chloroplastic; AltName: Full=ZRT/IRT-like protein 4; Flags: Precursor;	A0A0A0LKS6_CUCSA,SubName: Full=Uncharacterized protein {ECO:0000313|EMBL:KGN62388.1};
Cla023269	2.113	0	2.456	0	GO:0016021,integral component of membrane; GO:0005886,plasma membrane; GO:0005385,zinc ion transmembrane transporter activity; GO:0071577,zinc ion transmembrane transport	K14709: SLC39A1_2_3, ZIP1_2_3; solute carrier family 39 (zinc transporter), member 1/2/3	At1g05300	ref|XP_008464645.1|	ZIP5_ARATH,RecName: Full=Zinc transporter 5; AltName: Full=ZRT/IRT-like protein 5; Flags: Precursor;	A0A1S3CNI3_CUCME,SubName: Full=zinc transporter 5-like {ECO:0000313|RefSeq:XP_008464645.1};
Cla011338	0	-1.136	0	0	GO:0005887,integral component of plasma membrane; GO:0016020,membrane; GO:0035673,oligopeptide transmembrane transporter activity; GO:0015031,protein transport	--	At4g10770	ref|XP_008437437.1|	OPT7_ARATH,RecName: Full=Oligopeptide transporter 7; Short=AtOPT7;	A0A1S3AUK6_CUCME,SubName: Full=LOW QUALITY PROTEIN: oligopeptide transporter 7 {ECO:0000313|RefSeq:XP_008437437.1};
Cla011339	0	-1.332	0	0	GO:0005887,integral component of plasma membrane; GO:0016020,membrane; GO:0035673,oligopeptide transmembrane transporter activity; GO:0015031,protein transport	--	At4g10770	ref|XP_004143945.1|	OPT7_ARATH,RecName: Full=Oligopeptide transporter 7; Short=AtOPT7;	A0A0A0KJX4_CUCSA,SubName: Full=Uncharacterized protein {ECO:0000313|EMBL:KGN49990.1};
Cla017313	0	3.151	0	0	GO:0016021,integral component of membrane; GO:0005886,plasma membrane; GO:0022857,transmembrane transporter activity	--	At1g65730	ref|XP_004148573.1|	YSL7_ARATH,RecName: Full=Probable metal-nicotianamine transporter YSL7; AltName: Full=Protein YELLOW STRIPE LIKE 7; Short=AtYSL7;	A0A0A0LCX3_CUCSA,SubName: Full=Uncharacterized protein {ECO:0000313|EMBL:KGN58517.1};
Cla004220	0	0	1.551	-2.337	GO:0016021,integral component of membrane; GO:0000325,plant-type vacuole; GO:0005774,vacuolar membrane; GO:0005524,ATP binding; GO:0042626,ATPase activity, coupled to transmembrane movement of substances; GO:0008559,xenobiotic transmembrane transporting ATPase activity; GO:0055085,transmembrane transport	K05666: ABCC2; ATP-binding cassette, subfamily C (CFTR/MRP), member 2	At3g59140	ref|XP_008439320.1|	AB10C_ARATH,RecName: Full=ABC transporter C family member 10; Short=ABC transporter ABCC.10; Short=AtABCC10; EC=3.6.3.44; AltName: Full=ATP-energized glutathione S-conjugate pump 14; AltName: Full=Glutathione S-conjugate-transporting ATPase 14; AltName: Full=Multidrug resistance-associated protein 14;	A0A1S3AZ65_CUCME,SubName: Full=ABC transporter C family member 10 {ECO:0000313|RefSeq:XP_008439320.1, ECO:0000313|RefSeq:XP_008439321.1};
Cla010394	0	0	-1.544	0	GO:0016021,integral component of membrane; GO:0005886,plasma membrane; GO:0015079,potassium ion transmembrane transporter activity	K03549: kup; KUP system potassium uptake protein	At5g14880	ref|XP_011655966.1|	POT8_ARATH,RecName: Full=Potassium transporter 8; Short=AtHAK8; Short=AtPOT8;	A0A0A0KX45_CUCSA,RecName: Full=Potassium transporter {ECO:0000256|RuleBase:RU321113};
Cla014491	0	0	-2.82	-3.202	GO:0005887,integral component of plasma membrane; GO:0008271,secondary active sulfate transmembrane transporter activity; GO:0015116,sulfate transmembrane transporter activity; GO:0015293,symporter activity; GO:1902358,sulfate transmembrane transport	K17469: SULTR2; sulfate transporter 2, low-affinity	At5g10180	ref|XP_008453779.1|	SUT21_ARATH,RecName: Full=Sulfate transporter 2.1; AltName: Full=AST68;	A0A1S3BX32_CUCME,SubName: Full=low affinity sulfate transporter 3-like {ECO:0000313|RefSeq:XP_008453779.1};
Cla017712	0	0	1.106	0	GO:0016021,integral component of membrane; GO:0005886,plasma membrane; GO:0005524,ATP binding; GO:0042626,ATPase activity, coupled to transmembrane movement of substances	--	At2g36380	ref|XP_008442813.1|	AB34G_ARATH,RecName: Full=ABC transporter G family member 34; Short=ABC transporter ABCG.34; Short=AtABCG34; AltName: Full=Pleiotropic drug resistance protein 6;	A0A1S3B6M1_CUCME,SubName: Full=pleiotropic drug resistance protein 2-like isoform X1 {ECO:0000313|RefSeq:XP_008442813.1};
Cla022275	0	0	2.724	0	GO:0016021,integral component of membrane; GO:0031966,mitochondrial membrane; GO:0005739,mitochondrion; GO:0005773,vacuole; GO:0015098,molybdate ion transmembrane transporter activity; GO:0015689,molybdate ion transport	--	At2g25680	ref|XP_008445122.1|	MOT1_ARATH,RecName: Full=Molybdate transporter 1; AltName: Full=Sulfate transporter like protein 5.2;	A0A1S3BBY2_CUCME,SubName: Full=molybdate transporter 1 isoform X2 {ECO:0000313|RefSeq:XP_008445122.1};
Cla023269	2.113	0	2.456	0	GO:0016021,integral component of membrane; GO:0005886,plasma membrane; GO:0005385,zinc ion transmembrane transporter activity; GO:0071577,zinc ion transmembrane transport	K14709: SLC39A1_2_3, ZIP1_2_3; solute carrier family 39 (zinc transporter), member 1/2/3	At1g05300	ref|XP_008464645.1|	ZIP5_ARATH,RecName: Full=Zinc transporter 5; AltName: Full=ZRT/IRT-like protein 5; Flags: Precursor;	A0A1S3CNI3_CUCME,SubName: Full=zinc transporter 5-like {ECO:0000313|RefSeq:XP_008464645.1};
Cla002345	-2.358	0	0	-1.88	GO:0016021,integral component of membrane; GO:0022857,transmembrane transporter activity; GO:0008643,carbohydrate transport; GO:0055062,phosphate ion homeostasis	K13783: SLC37A1_2; MFS transporter, OPA family, solute carrier family 37 (glycerol-3-phosphate transporter), member 1/2	At3g47420	ref|XP_008467235.1|	GLPT1_ARATH,RecName: Full=Putative glycerol-3-phosphate transporter 1; Short=G-3-P transporter 1; AltName: Full=Glycerol-3-phosphate permease 1; Short=AtG3Pp1; Short=G-3-P permease 1; AltName: Full=Protein PHOSPHATE STARVATION-INDUCED GENE 3; Short=AtPS3;	A0A1S3CT24_CUCME,SubName: Full=putative glycerol-3-phosphate transporter 1 {ECO:0000313|RefSeq:XP_008467235.1};
Cla003299	0	0	0	-1.285	GO:0016021,integral component of membrane; GO:0016020,membrane; GO:0005886,plasma membrane; GO:0005385,zinc ion transmembrane transporter activity; GO:0071577,zinc ion transmembrane transport	--	At1g55910	ref|XP_004150296.1|	ZIP11_ARATH,RecName: Full=Zinc transporter 11; AltName: Full=ZRT/IRT-like protein 11; Flags: Precursor;	A0A0A0K8F9_CUCSA,SubName: Full=Uncharacterized protein {ECO:0000313|EMBL:KGN44071.1};
Cla004220	0	0	1.551	-2.337	GO:0016021,integral component of membrane; GO:0000325,plant-type vacuole; GO:0005774,vacuolar membrane; GO:0005524,ATP binding; GO:0042626,ATPase activity, coupled to transmembrane movement of substances; GO:0008559,xenobiotic transmembrane transporting ATPase activity; GO:0055085,transmembrane transport	K05666: ABCC2; ATP-binding cassette, subfamily C (CFTR/MRP), member 2	At3g59140	ref|XP_008439320.1|	AB10C_ARATH,RecName: Full=ABC transporter C family member 10; Short=ABC transporter ABCC.10; Short=AtABCC10; EC=3.6.3.44; AltName: Full=ATP-energized glutathione S-conjugate pump 14; AltName: Full=Glutathione S-conjugate-transporting ATPase 14; AltName: Full=Multidrug resistance-associated protein 14;	A0A1S3AZ65_CUCME,SubName: Full=ABC transporter C family member 10 {ECO:0000313|RefSeq:XP_008439320.1, ECO:0000313|RefSeq:XP_008439321.1};
Cla007644	0	0	0	-1.916	GO:0005887,integral component of plasma membrane; GO:0005634,nucleus; GO:0005886,plasma membrane; GO:0009506,plasmodesma; GO:0008519,ammonium transmembrane transporter activity; GO:0043621,protein self-association; GO:0015696,ammonium transport; GO:0080181,lateral root branching; GO:0010311,lateral root formation; GO:0015695,organic cation transport; GO:0051258,protein polymerization; GO:0009737,…	K03320: amt, AMT, MEP; ammonium transporter, Amt family	At4g13510	ref|XP_008460720.1|	AMT11_ARATH,RecName: Full=Ammonium transporter 1 member 1; Short=AtAMT1;1;	A0A1S3CE99_CUCME,RecName: Full=Ammonium transporter {ECO:0000256|RuleBase:RU362002};
Cla008202	0	0	0	-2.55	GO:0016021,integral component of membrane; GO:0016020,membrane; GO:0005375,copper ion transmembrane transporter activity; GO:0006825,copper ion transport; GO:0048235,pollen sperm cell differentiation; GO:0048364,root development	K14686: SLC31A1, CTR1; solute carrier family 31 (copper transporter), member 1	At5g59030	gb|KGN65764.1|	COPT1_ARATH,RecName: Full=Copper transporter 1; Short=AtCOPT1;	A0A0A0LXH5_CUCSA,SubName: Full=Uncharacterized protein {ECO:0000313|EMBL:KGN65764.1};
Cla008735	0	0	0	-1.176	GO:0005783,endoplasmic reticulum; GO:0005789,endoplasmic reticulum membrane; GO:0005794,Golgi apparatus; GO:0000139,Golgi membrane; GO:0016021,integral component of membrane; GO:0015297,antiporter activity; GO:0005464,UDP-xylose transmembrane transporter activity; GO:0008643,carbohydrate transport; GO:0015790,UDP-xylose transmembrane transport	K15285: SLC35E3; solute carrier family 35, member E3	At1g06890	ref|XP_022995001.1|	UXT1_ARATH,RecName: Full=UDP-xylose transporter 1 {ECO:0000312|EMBL:AKA88212.1};	A0A1S3CKG4_CUCME,SubName: Full=uncharacterized membrane protein At1g06890 {ECO:0000313|RefSeq:XP_008463953.1};
Cla008875	0	0	0	-1.514	GO:0005887,integral component of plasma membrane; GO:0005886,plasma membrane; GO:0015293,symporter activity; GO:0015204,urea transmembrane transporter activity; GO:0006995,cellular response to nitrogen starvation; GO:0071918,urea transmembrane transport	K20989: DUR3; urea-proton symporter	At5g45380	ref|XP_008448582.1|	DUR3_ARATH,RecName: Full=Urea-proton symporter DUR3; Short=AtDUR3; AltName: Full=High-affinity urea active transporter DUR3;	A0A1S3BKN1_CUCME,SubName: Full=urea-proton symporter DUR3 {ECO:0000313|RefSeq:XP_008448582.1};
Cla009733	-1.01	0	-1.301	-1.45	GO:0016021,integral component of membrane; GO:0005524,ATP binding; GO:0042626,ATPase activity, coupled to transmembrane movement of substances	K05658: ABCB1, CD243; ATP-binding cassette, subfamily B (MDR/TAP), member 1 [EC:3.6.3.44]	At4g18050	ref|XP_008439691.1|	AB9B_ARATH,RecName: Full=ABC transporter B family member 9; Short=ABC transporter ABCB.9; Short=AtABCB9; AltName: Full=Multidrug resistance protein 9; AltName: Full=P-glycoprotein 9;	A0A1S3B020_CUCME,SubName: Full=ABC transporter B family member 9 {ECO:0000313|RefSeq:XP_008439691.1};
Cla009818	0	0	0	-1.443	GO:0016021,integral component of membrane; GO:0000325,plant-type vacuole; GO:0005774,vacuolar membrane; GO:0005524,ATP binding; GO:0042626,ATPase activity, coupled to transmembrane movement of substances; GO:0008559,xenobiotic transmembrane transporting ATPase activity; GO:0055085,transmembrane transport	K05666: ABCC2; ATP-binding cassette, subfamily C (CFTR/MRP), member 2	At1g30410	ref|XP_008439567.1|	AB12C_ARATH,RecName: Full=ABC transporter C family member 12; Short=ABC transporter ABCC.12; Short=AtABCC12; EC=3.6.3.44; AltName: Full=ATP-energized glutathione S-conjugate pump 13; AltName: Full=Glutathione S-conjugate-transporting ATPase 13; AltName: Full=Multidrug resistance-associated protein 13;	A0A1S3AYM9_CUCME,SubName: Full=ABC transporter C family member 12-like {ECO:0000313|RefSeq:XP_008439567.1, ECO:0000313|RefSeq:XP_008439568.1, ECO:0000313|RefSeq:XP_008439569.1};
Cla010534	0	0	0	-1.285	GO:0016021,integral component of membrane; GO:0005886,plasma membrane; GO:0005774,vacuolar membrane; GO:0005524,ATP binding; GO:0042626,ATPase activity, coupled to transmembrane movement of substances; GO:0010329,auxin efflux transmembrane transporter activity; GO:0010328,auxin influx transmembrane transporter activity; GO:0010315,auxin efflux; GO:0060919,auxin influx; GO:0010540,basipetal auxin …	K05658: ABCB1, CD243; ATP-binding cassette, subfamily B (MDR/TAP), member 1 [EC:3.6.3.44]	At3g62150	ref|XP_008441862.1|	AB21B_ARATH,RecName: Full=ABC transporter B family member 21; Short=ABC transporter ABCB.21; Short=AtABCB21; AltName: Full=Multidrug resistance protein 17; AltName: Full=P-glycoprotein 21;	A0A1S3B3Y1_CUCME,SubName: Full=ABC transporter B family member 4-like {ECO:0000313|RefSeq:XP_008441862.1, ECO:0000313|RefSeq:XP_008441863.1, ECO:0000313|RefSeq:XP_008441864.1};
Cla013360	-3.328	0	0	-2.838	GO:0016021,integral component of membrane; GO:0005886,plasma membrane; GO:0009506,plasmodesma; GO:0005524,ATP binding; GO:0042626,ATPase activity, coupled to transmembrane movement of substances; GO:0006855,drug transmembrane transport	--	At2g29940	ref|XP_011657127.1|	AB31G_ARATH,RecName: Full=ABC transporter G family member 31; Short=ABC transporter ABCG.31; Short=AtABCG31; AltName: Full=Pleiotropic drug resistance protein 3;	A0A0A0KC51_CUCSA,SubName: Full=Uncharacterized protein {ECO:0000313|EMBL:KGN47083.1};
Cla013822	0	0	0	-1.278	GO:0016021,integral component of membrane; GO:0016020,membrane; GO:0005774,vacuolar membrane; GO:0005381,iron ion transmembrane transporter activity; GO:0005384,manganese ion transmembrane transporter activity; GO:0030026,cellular manganese ion homeostasis; GO:0071281,cellular response to iron ion; GO:0006880,intracellular sequestering of iron ion; GO:0071421,manganese ion transmembrane transport	K22736: VIT; vacuolar iron transporter family protein	At3g43660	ref|XP_008441522.1|	VITH4_ARATH,RecName: Full=Vacuolar iron transporter homolog 4; AltName: Full=Protein NODULIN-LIKE 4;	A0A1S3B368_CUCME,SubName: Full=vacuolar iron transporter homolog 4-like {ECO:0000313|RefSeq:XP_008441522.1};
Cla014491	0	0	-2.82	-3.202	GO:0005887,integral component of plasma membrane; GO:0008271,secondary active sulfate transmembrane transporter activity; GO:0015116,sulfate transmembrane transporter activity; GO:0015293,symporter activity; GO:1902358,sulfate transmembrane transport	K17469: SULTR2; sulfate transporter 2, low-affinity	At5g10180	ref|XP_008453779.1|	SUT21_ARATH,RecName: Full=Sulfate transporter 2.1; AltName: Full=AST68;	A0A1S3BX32_CUCME,SubName: Full=low affinity sulfate transporter 3-like {ECO:0000313|RefSeq:XP_008453779.1};
Cla015428	0	0	0	-1.703	GO:0005887,integral component of plasma membrane; GO:0009506,plasmodesma; GO:0008271,secondary active sulfate transmembrane transporter activity; GO:0015116,sulfate transmembrane transporter activity; GO:0015293,symporter activity	K17471: SULTR3; sulfate transporter 3	At3g15990	ref|XP_008462141.1|	SUT34_ARATH,RecName: Full=Probable sulfate transporter 3.4;	A0A1S3CG78_CUCME,SubName: Full=probable sulfate transporter 3.4 {ECO:0000313|RefSeq:XP_008462141.1};
Cla017331	0	0	0	-1.681	GO:0005887,integral component of plasma membrane; GO:0005886,plasma membrane; GO:0015301,anion:anion antiporter activity; GO:0005452,inorganic anion exchanger activity; GO:0051453,regulation of intracellular pH; GO:0048364,root development	--	At3g62270	ref|XP_008447454.1|	BOR2_ARATH,RecName: Full=Probable boron transporter 2;	A0A1S3BID7_CUCME,SubName: Full=boron transporter 1 {ECO:0000313|RefSeq:XP_008447454.1};
Cla017419	0	0	0	-1.157	GO:0005794,Golgi apparatus; GO:0016021,integral component of membrane; GO:0000325,plant-type vacuole; GO:0005774,vacuolar membrane; GO:0005773,vacuole; GO:0005524,ATP binding; GO:0042626,ATPase activity, coupled to transmembrane movement of substances; GO:0008559,xenobiotic transmembrane transporting ATPase activity; GO:0055085,transmembrane transport	K05666: ABCC2; ATP-binding cassette, subfamily C (CFTR/MRP), member 2	At3g62700	ref|XP_008454353.1|	AB14C_ARATH,RecName: Full=ABC transporter C family member 14; Short=ABC transporter ABCC.14; Short=AtABCC14; EC=3.6.3.44; AltName: Full=ATP-energized glutathione S-conjugate pump 10; AltName: Full=Glutathione S-conjugate-transporting ATPase 10; AltName: Full=Multidrug resistance-associated protein 10;	A0A1S3BXX2_CUCME,SubName: Full=ABC transporter C family member 14-like {ECO:0000313|RefSeq:XP_008454353.1, ECO:0000313|RefSeq:XP_008454354.1};
Cla017592	0	0	0	-1.152	GO:0016021,integral component of membrane; GO:0005886,plasma membrane; GO:0005524,ATP binding; GO:0042626,ATPase activity, coupled to transmembrane movement of substances; GO:0009414,response to water deprivation; GO:0010148,transpiration	--	At3g52310	ref|XP_008442971.1|	AB22G_ARATH,RecName: Full=ABC transporter G family member 22; Short=ABC transporter ABCG.22; Short=AtABCG22; AltName: Full=White-brown complex homolog protein 23; Short=AtWBC23;	A0A1S3B7R5_CUCME,SubName: Full=ABC transporter G family member 22 isoform X2 {ECO:0000313|RefSeq:XP_008442971.1};
Cla017861	0	0	0	-1.155	GO:0005887,integral component of plasma membrane; GO:0005886,plasma membrane; GO:0012506,vesicle membrane; GO:0015075,ion transmembrane transporter activity; GO:0005460,UDP-glucose transmembrane transporter activity; GO:0010044,response to aluminum ion	K02069: ABC.X2.P; putative ABC transport system permease protein	At2g37330	ref|XP_008442603.1|	ALS3_ARATH,RecName: Full=Protein ALUMINUM SENSITIVE 3; AltName: Full=ABC transporter I family member 16; Short=ABC transporter ABCI.16; Short=AtABCI16; AltName: Full=ybbM homolog protein;	A0A1S3B6R0_CUCME,SubName: Full=protein ALUMINUM SENSITIVE 3 {ECO:0000313|RefSeq:XP_008442603.1};
Cla019339	0	0	0	1.047	GO:0016021,integral component of membrane; GO:0016020,membrane; GO:0015079,potassium ion transmembrane transporter activity	K03549: kup; KUP system potassium uptake protein	At1g31120	gb|KGN64469.1|	HAK12_ORYSJ,RecName: Full=Putative potassium transporter 12; AltName: Full=OsHAK12;	A0A0A0LU13_CUCSA,SubName: Full=Uncharacterized protein {ECO:0000313|EMBL:KGN64469.1};
Cla022922	0	0	0	-4.445	GO:0016021,integral component of membrane; GO:0016020,membrane; GO:0005886,plasma membrane; GO:0009506,plasmodesma; GO:0005524,ATP binding; GO:0010329,auxin efflux transmembrane transporter activity; GO:0010328,auxin influx transmembrane transporter activity; GO:0008559,xenobiotic transmembrane transporting ATPase activity; GO:0010315,auxin efflux; GO:0060919,auxin influx; GO:0009926,auxin polar …	K05658: ABCB1, CD243; ATP-binding cassette, subfamily B (MDR/TAP), member 1 [EC:3.6.3.44]	At2g47000	ref|XP_008445963.1|	AB4B_ARATH,RecName: Full=ABC transporter B family member 4; Short=ABC transporter ABCB.4; Short=AtABCB4; AltName: Full=Multidrug resistance protein 4; AltName: Full=P-glycoprotein 4;	A0A1S3BDG5_CUCME,SubName: Full=ABC transporter B family member 4-like {ECO:0000313|RefSeq:XP_008445963.1};
