# Supplementary material for: Comparative analysis of primary metabolites and transcriptome changes between ungrafted and pumpkin-grafted watermelon during fruit development
Source: PeerJ. 2020 Jan 6;8:e8259. doi: 10.7717/peerj.8259 (PMC6951286; doi:10.7717/peerj.8259)
Supplement: Supplemental Information 15 [file peerj-08-8259-s015.xlsx]

## Sheet: TableS14
Table S14: Relative Expression from qRT-PCR
Treatmnets	Gene Name	Sampling Time	Replications	Gene Cp	Reference Gene Cp	▲CT		Negative △△Ct	Relative Expression	Average	Std error
Pumpkin Grafted	Cla004162	10	Replicate 1	29.28	27.91	1.37	1.37	0	1	1.00058	0.0173366
		10	Replicate 2	29.03	27.72	1.31	1.37	0.06	1.04247
		10	Replicate 3	29.63	28.2	1.43	1.37	-0.06	0.959264
		18	Replicate 1	29.19	28.42	0.77	1.37	0.6	1.51572	1.32671	0.0990207
		18	Replicate 2	29.18	28.05	1.13	1.37	0.24	1.18099
		18	Replicate 3	29.01	28	1.01	1.37	0.36	1.28343
		26	Replicate 1	29.59	28.31	1.28	1.37	0.09	1.06437	1.19516	0.134481
		26	Replicate 2	29.44	28.62	0.82	1.37	0.55	1.46409
		26	Replicate 3	29.79	28.5	1.29	1.37	0.08	1.05702
		34	Replicate 1	28.82	27.52	1.3	1.37	0.07	1.04972	1.04114	0.033437
		34	Replicate 2	29.12	27.72	1.4	1.37	-0.03	0.97942
		34	Replicate 3	28.96	27.72	1.24	1.37	0.13	1.09429
	Cla004691	10	Replicate 1	31.27	28.03	3.24	1.37	-1.87	0.273573	0.418475	0.130202
		10	Replicate 2	30.66	27.57	3.09	1.37	-1.72	0.303549
		10	Replicate 3	30.01	28.08	1.93	1.37	-0.56	0.678302
		18	Replicate 1	29.8	28.4	1.4	1.37	-0.03	0.97942	0.898112	0.0779497
		18	Replicate 2	30	28.59	1.41	1.37	-0.04	0.972655
		18	Replicate 3	30	28.2	1.8	1.37	-0.43	0.742262
		26	Replicate 1	32.44	28.31	4.13	1.37	-2.76	0.147624	0.169209	0.0325868
		26	Replicate 2	31.97	28.5	3.47	1.37	-2.1	0.233258
		26	Replicate 3	32.57	28.22	4.35	1.37	-2.98	0.126745
		34	Replicate 1	32.12	28.12	4	1.37	-2.63	0.161544	0.142571	0.01158
		34	Replicate 2	32.74	28.33	4.41	1.37	-3.04	0.121582
		34	Replicate 3	32.26	28.1	4.16	1.37	-2.79	0.144586
	Cla004910	10	Replicate 1	31.16	28.45	2.71	1.37	-1.34	0.395021	0.301344	0.0605084
		10	Replicate 2	31.06	27.28	3.78	1.37	-2.41	0.188156
		10	Replicate 3	31.7	28.69	3.01	1.37	-1.64	0.320856
		18	Replicate 1	29.8	27.97	1.83	1.37	-0.46	0.726986	0.501652	0.115045
		18	Replicate 2	31.05	28.46	2.59	1.37	-1.22	0.429283
		18	Replicate 3	31.08	28.19	2.89	1.37	-1.52	0.348686
		26	Replicate 1	31.81	28.13	3.68	1.37	-2.31	0.20166	0.399596	0.102292
		26	Replicate 2	30.84	28.59	2.25	1.37	-0.88	0.543367
		26	Replicate 3	31.28	28.77	2.51	1.37	-1.14	0.45376
		34	Replicate 1	31.69	27.77	3.92	1.37	-2.55	0.170755	0.211596	0.057618
		34	Replicate 2	32.12	27.9	4.22	1.37	-2.85	0.138696
		34	Replicate 3	30.9	27.91	2.99	1.37	-1.62	0.325335
	Cla005253	10	Replicate 1	32.75	28.78	3.97	1.37	-2.6	0.164938	0.222306	0.0290375
		10	Replicate 2	32.07	28.66	3.41	1.37	-2.04	0.243164
		10	Replicate 3	31.87	28.55	3.32	1.37	-1.95	0.258816
		18	Replicate 1	32.39	28.94	3.45	1.37	-2.08	0.236514	0.161316	0.0398534
		18	Replicate 2	32.7	28.56	4.14	1.37	-2.77	0.146604
		18	Replicate 3	32.87	28.19	4.68	1.37	-3.31	0.10083
		26	Replicate 1	34.94	28.16	6.78	1.37	-5.41	0.0235195	0.035083	0.00758846
		26	Replicate 2	34.29	28.58	5.71	1.37	-4.34	0.0493776
		26	Replicate 3	34.91	28.59	6.32	1.37	-4.95	0.032352
		34	Replicate 1	34.19	27.65	6.54	1.37	-5.17	0.0277763	0.0452617	0.014395
		34	Replicate 2	34.39	28.15	6.24	1.37	-4.87	0.0341967
		34	Replicate 3	33.65	28.52	5.13	1.37	-3.76	0.073812
	Cla0012019	10	Replicate 1	29	27.65	1.35	1.37	0.02	1.01396	0.844974	0.0920142
		10	Replicate 2	29.87	27.98	1.89	1.37	-0.52	0.697372
		10	Replicate 3	29.33	27.68	1.65	1.37	-0.28	0.823591
		18	Replicate 1	30.26	27.78	2.48	1.37	-1.11	0.463294	0.386694	0.106886
		18	Replicate 2	30.11	27.8	2.31	1.37	-0.94	0.521233
		18	Replicate 3	31.2	27.32	3.88	1.37	-2.51	0.175556
		26	Replicate 1	30.86	27.87	2.99	1.37	-1.62	0.325335	0.57621	0.128844
		26	Replicate 2	29.72	27.73	1.99	1.37	-0.62	0.650671
		26	Replicate 3	29.21	27.43	1.78	1.37	-0.41	0.752623
		34	Replicate 1	30.19	27.54	2.65	1.37	-1.28	0.411796	0.336604	0.0464568
		34	Replicate 2	30.44	27.54	2.9	1.37	-1.53	0.346277
		34	Replicate 3	30.66	27.3	3.36	1.37	-1.99	0.251739
	Cla015028	10	Replicate 1	26.2	26.93	-0.73	1.37	2.1	4.28709	4.47114	0.0938179
		10	Replicate 2	26.13	26.94	-0.81	1.37	2.18	4.53154
		10	Replicate 3	26.75	27.58	-0.83	1.37	2.2	4.59479
		18	Replicate 1	27.61	27.54	0.07	1.37	1.3	2.46229	2.73495	0.15826
		18	Replicate 2	27.43	27.65	-0.22	1.37	1.59	3.01049
		18	Replicate 3	27.37	27.45	-0.08	1.37	1.45	2.73208
		26	Replicate 1	27.26	27.61	-0.35	1.37	1.72	3.29436	3.12044	0.36941
		26	Replicate 2	27.05	27.55	-0.5	1.37	1.87	3.65533
		26	Replicate 3	27.75	27.65	0.1	1.37	1.27	2.41162
		34	Replicate 1	26.46	27.49	-1.03	1.37	2.4	5.27803	4.92645	0.251851
		34	Replicate 2	26.69	27.47	-0.78	1.37	2.15	4.43828
		34	Replicate 3	26.58	27.55	-0.97	1.37	2.34	5.06303
	Cla018338	10	Replicate 1	30.87	26.65	4.22	1.37	-2.85	0.138696	0.202508	0.0784191
		10	Replicate 2	30.83	27.98	2.85	1.37	-1.48	0.358489
		10	Replicate 3	32.23	27.68	4.55	1.37	-3.18	0.110338
		18	Replicate 1	35.7	27.78	7.92	1.37	-6.55	0.0106722	0.0186932	0.00707722
		18	Replicate 2	34.1	27.8	6.3	1.37	-4.93	0.0328036
		18	Replicate 3	35	27.32	7.68	1.37	-6.31	0.0126038
		26	Replicate 1	37.9	27.87	10.03	1.37	-8.66	0.00247218	0.0030079	0.000277387
		26	Replicate 2	37.3	27.73	9.57	1.37	-8.2	0.00340059
		26	Replicate 3	37.11	27.43	9.68	1.37	-8.31	0.00315094
		34	Replicate 1	36.8	27.54	9.26	1.37	-7.89	0.00421574	0.00303752	0.000787575
		34	Replicate 2	37.13	27.54	9.59	1.37	-8.22	0.00335377
		34	Replicate 3	38.01	27.3	10.71	1.37	-9.34	0.00154305
	Cla019454	10	Replicate 1	31.14	26.93	4.21	1.37	-2.84	0.139661	0.154503	0.0391233
		10	Replicate 2	31.7	26.94	4.76	1.37	-3.39	0.0953912
		10	Replicate 3	31.08	27.58	3.5	1.37	-2.13	0.228458
		18	Replicate 1	29.54	27.54	2	1.37	-0.63	0.646176	0.686189	0.0583152
		18	Replicate 2	29.34	27.65	1.69	1.37	-0.32	0.80107
		18	Replicate 3	29.53	27.45	2.08	1.37	-0.71	0.61132
		26	Replicate 1	32.18	27.61	4.57	1.37	-3.2	0.108819	0.109384	0.00786409
		26	Replicate 2	31.94	27.55	4.39	1.37	-3.02	0.123279
		26	Replicate 3	32.4	27.65	4.75	1.37	-3.38	0.0960547
		34	Replicate 1	31.87	27.49	4.38	1.37	-3.01	0.124137	0.11821	0.00509557
		34	Replicate 2	32.05	27.47	4.58	1.37	-3.21	0.108067
		34	Replicate 3	31.95	27.55	4.4	1.37	-3.03	0.122428
	Cla015337	10	Replicate 1	27.63	26.65	0.98	1.37	0.39	1.31039	1.24367	0.322222
		10	Replicate 2	28.53	27.98	0.55	1.37	0.82	1.76541
		10	Replicate 3	29.66	27.68	1.98	1.37	-0.61	0.655197
		18	Replicate 1	29.33	27.78	1.55	1.37	-0.18	0.882703	0.846649	0.172095
		18	Replicate 2	29	27.8	1.2	1.37	0.17	1.12506
		18	Replicate 3	29.6	27.32	2.28	1.37	-0.91	0.532185
		26	Replicate 1	30	27.87	2.13	1.37	-0.76	0.590496	0.567764	0.0269589
		26	Replicate 2	29.84	27.73	2.11	1.37	-0.74	0.598739
		26	Replicate 3	29.76	27.43	2.33	1.37	-0.96	0.514057
		34	Replicate 1	29.8	27.54	2.26	1.37	-0.89	0.539614	0.424543	0.0826423
		34	Replicate 2	30	27.54	2.46	1.37	-1.09	0.469761
		34	Replicate 3	30.59	27.3	3.29	1.37	-1.92	0.264255
Ungrafted	Cla004162	10	Replicate 1	29.74	27.88	1.86	2.01667	0.156667	1.11471	1.01451	0.116221
		10	Replicate 2	29.8	27.43	2.37	2.01667	-0.353333	0.782773
		10	Replicate 3	29.47	27.65	1.82	2.01667	0.196667	1.14605
		18	Replicate 1	29.75	27.82	1.93	2.01667	0.0866667	1.06191	1.18367	0.154978
		18	Replicate 2	29.71	27.69	2.02	2.01667	-0.00333333	0.997692
		18	Replicate 3	29.18	27.74	1.44	2.01667	0.576667	1.4914
		26	Replicate 1	29.86	28.06	1.8	2.01667	0.216667	1.16205	1.24031	0.0904889
		26	Replicate 2	29.28	27.77	1.51	2.01667	0.506667	1.42076
		26	Replicate 3	29.55	27.72	1.83	2.01667	0.186667	1.13813
		34	Replicate 1	27.9	28.05	-0.15	2.01667	2.16667	4.48985	4.13102	0.621253
		34	Replicate 2	27.51	27.81	-0.3	2.01667	2.31667	4.9818
		34	Replicate 3	27.64	27.17	0.47	2.01667	1.54667	2.92141
	Cla004691	10	Replicate 1	28.78	27.75	1.03	2.01667	0.986667	1.9816	1.6609	0.172263
		10	Replicate 2	28.83	27.29	1.54	2.01667	0.476667	1.39152
		10	Replicate 3	28.81	27.48	1.33	2.01667	0.686667	1.60956
		18	Replicate 1	29.63	27.66	1.97	2.01667	0.0466667	1.03288	0.984729	0.0275773
		18	Replicate 2	29.8	27.69	2.11	2.01667	-0.0933333	0.937354
		18	Replicate 3	29.79	27.75	2.04	2.01667	-0.0233333	0.983957
		26	Replicate 1	30.09	27.58	2.51	2.01667	-0.493333	0.710382	0.865639	0.181956
		26	Replicate 2	29.44	27.72	1.72	2.01667	0.296667	1.2283
		26	Replicate 3	29.91	27.29	2.62	2.01667	-0.603333	0.658231
		34	Replicate 1	30.57	27.06	3.51	2.01667	-1.49333	0.355191	0.592211	0.156135
		34	Replicate 2	30	27.81	2.19	2.01667	-0.173333	0.886791
		34	Replicate 3	30.18	27.26	2.92	2.01667	-0.903333	0.53465
	Cla004910	10	Replicate 1	32.09	27.88	4.21	2.01667	-2.19333	0.218646	0.260862	0.0227388
		10	Replicate 2	31.2	27.43	3.77	2.01667	-1.75333	0.296616
		10	Replicate 3	31.57	27.65	3.92	2.01667	-1.90333	0.267325
		18	Replicate 1	31.93	27.82	4.11	2.01667	-2.09333	0.234339	0.323536	0.0842703
		18	Replicate 2	30.73	27.69	3.04	2.01667	-1.02333	0.491978
		18	Replicate 3	31.79	27.74	4.05	2.01667	-2.03333	0.24429
		26	Replicate 1	31.48	28.06	3.42	2.01667	-1.40333	0.378055	0.334993	0.0470891
		26	Replicate 2	31.16	27.77	3.39	2.01667	-1.37333	0.385998
		26	Replicate 3	31.79	27.72	4.07	2.01667	-2.05333	0.240927
		34	Replicate 1	28.81	28.05	0.76	2.01667	1.25667	2.38943	1.68004	0.396436
		34	Replicate 2	29.12	27.81	1.31	2.01667	0.706667	1.63203
		34	Replicate 3	29.16	27.17	1.99	2.01667	0.0266667	1.01866
	Cla005253	10	Replicate 1	30.19	27.75	2.44	2.01667	-0.423333	0.7457	0.633988	0.0596013
		10	Replicate 2	30.19	27.29	2.9	2.01667	-0.883333	0.542113
		10	Replicate 3	30.2	27.48	2.72	2.01667	-0.703333	0.614152
		18	Replicate 1	32.92	27.66	5.26	2.01667	-3.24333	0.105599	0.133963	0.0268931
		18	Replicate 2	32.12	27.69	4.43	2.01667	-2.41333	0.187722
		18	Replicate 3	32.97	27.75	5.22	2.01667	-3.20333	0.108568
		26	Replicate 1	35.76	27.58	8.18	2.01667	-6.16333	0.0139525	0.0276068	0.00715104
		26	Replicate 2	34.45	27.72	6.73	2.01667	-4.71333	0.0381193
		26	Replicate 3	34.33	27.29	7.04	2.01667	-5.02333	0.0307486
		34	Replicate 1	35.73	27.06	8.67	2.01667	-6.65333	0.00993452	0.0265091	0.00987335
		34	Replicate 2	35.12	27.81	7.31	2.01667	-5.29333	0.0255005
		34	Replicate 3	33.78	27.26	6.52	2.01667	-4.50333	0.0440922
	Cla0012019	10	Replicate 1	30.32	27	3.32	2.01667	-1.30333	0.405189	0.619365	0.115034
		10	Replicate 2	29.66	27.32	2.34	2.01667	-0.323333	0.799221
		10	Replicate 3	29.77	27.14	2.63	2.01667	-0.613333	0.653685
		18	Replicate 1	30.22	26.92	3.3	2.01667	-1.28333	0.410845	0.489015	0.0425782
		18	Replicate 2	30.32	27.3	3.02	2.01667	-1.00333	0.498846
		18	Replicate 3	29.94	27.08	2.86	2.01667	-0.843333	0.557354
		26	Replicate 1	29.79	27.09	2.7	2.01667	-0.683333	0.622725	0.559335	0.0550948
		26	Replicate 2	29.9	27.16	2.74	2.01667	-0.723333	0.605696
		26	Replicate 3	30.1	26.93	3.17	2.01667	-1.15333	0.449585
		34	Replicate 1	28.87	26.81	2.06	2.01667	-0.0433333	0.97041	0.776414	0.097766
		34	Replicate 2	29.86	27.24	2.62	2.01667	-0.603333	0.658231
		34	Replicate 3	29.75	27.22	2.53	2.01667	-0.513333	0.700602
	Cla015028	10	Replicate 1	27.69	27.75	-0.06	2.01667	2.07667	4.21831	3.87353	0.503806
		10	Replicate 2	27.13	27.29	-0.16	2.01667	2.17667	4.52108
		10	Replicate 3	27.97	27.48	0.49	2.01667	1.52667	2.88119
		18	Replicate 1	28.63	27.66	0.97	2.01667	1.04667	2.06575	2.42307	0.201687
		18	Replicate 2	28.42	27.69	0.73	2.01667	1.28667	2.43964
		18	Replicate 3	28.3	27.75	0.55	2.01667	1.46667	2.76383
		26	Replicate 1	28.49	27.58	0.91	2.01667	1.10667	2.15348	2.51619	0.222701
		26	Replicate 2	28.43	27.72	0.71	2.01667	1.30667	2.47369
		26	Replicate 3	27.76	27.29	0.47	2.01667	1.54667	2.92141
		34	Replicate 1	26.96	27.06	-0.1	2.01667	2.11667	4.33691	4.89396	0.359473
		34	Replicate 2	27.57	27.81	-0.24	2.01667	2.25667	4.77886
		34	Replicate 3	26.8	27.26	-0.46	2.01667	2.47667	5.5661
	Cla018338	10	Replicate 1	29.89	27.11	2.78	2.01667	-0.763333	0.589134	0.704059	0.13712
		10	Replicate 2	29	26.95	2.05	2.01667	-0.0333333	0.97716
		10	Replicate 3	29.85	26.96	2.89	2.01667	-0.873333	0.545884
		18	Replicate 1	34.62	26.84	7.78	2.01667	-5.76333	0.0184104	0.0247288	0.00468583
		18	Replicate 2	34	27.1	6.9	2.01667	-4.88333	0.0338821
		18	Replicate 3	34.62	27.09	7.53	2.01667	-5.51333	0.0218938
		26	Replicate 1	40	27.08	12.92	2.01667	-10.9033	0.000522119	0.00320372	0.00266288
		26	Replicate 2	40	27.18	12.82	2.01667	-10.8033	0.000559593
		26	Replicate 3	36.1	27.21	8.89	2.01667	-6.87333	0.00852944
		34	Replicate 1	40	26.93	13.07	2.01667	-11.0533	0.00047056	0.00056392	5.64153e-05
		34	Replicate 2	40	27.43	12.57	2.01667	-10.5533	0.000665472
		34	Replicate 3	40	27.17	12.83	2.01667	-10.8133	0.000555728
	Cla019454	10	Replicate 1	31.82	27	4.82	2.01667	-2.80333	0.143256	0.139544	0.00528904
		10	Replicate 2	32.29	27.32	4.97	2.01667	-2.95333	0.129109
		10	Replicate 3	31.93	27.14	4.79	2.01667	-2.77333	0.146266
		18	Replicate 1	33.75	26.92	6.83	2.01667	-4.81333	0.0355666	0.03346	0.00499018
		18	Replicate 2	34.7	27.3	7.4	2.01667	-5.38333	0.0239583
		18	Replicate 3	33.71	27.08	6.63	2.01667	-4.61333	0.0408553
		26	Replicate 1	33.77	27.09	6.68	2.01667	-4.66333	0.0394636	0.111525	0.0533213
		26	Replicate 2	32.83	27.16	5.67	2.01667	-3.65333	0.0794762
		26	Replicate 3	31.16	26.93	4.23	2.01667	-2.21333	0.215636
		34	Replicate 1	32.95	26.81	6.14	2.01667	-4.12333	0.057379	0.0655628	0.0101658
		34	Replicate 2	33.48	27.24	6.24	2.01667	-4.22333	0.0535365
		34	Replicate 3	32.78	27.22	5.56	2.01667	-3.54333	0.085773
	Cla015337	10	Replicate 1	28.94	27.11	1.83	2.01667	0.186667	1.13813	0.919003	0.192805
		10	Replicate 2	28.85	26.95	1.9	2.01667	0.116667	1.08423
		10	Replicate 3	29.88	26.96	2.92	2.01667	-0.903333	0.53465
		18	Replicate 1	28.93	26.84	2.09	2.01667	-0.0733333	0.950439	1.00812	0.0343565
		18	Replicate 2	29.02	27.1	1.92	2.01667	0.0966667	1.0693
		18	Replicate 3	29.1	27.09	2.01	2.01667	0.00666667	1.00463
		26	Replicate 1	30.43	27.08	3.35	2.01667	-1.33333	0.39685	2.82994	1.21654
		26	Replicate 2	29.65	27.18	2.47	2.01667	-0.453333	4.04648
		26	Replicate 3	29.78	27.21	2.57	2.01667	-0.553333	4.04648
		34	Replicate 1	31.68	26.93	4.75	2.01667	-2.73333	4.04648	4.04648	0
		34	Replicate 2	30.79	27.43	3.36	2.01667	-1.34333	4.04648
		34	Replicate 3	30.42	27.17	3.25	2.01667	-1.23333	4.04648
